# Supplementary material for: Growth, Health and Physiological Responses of Freshwater-Reared Atlantic Salmon (Salmo salar) Fed Graded Dietary Lipid Levels
Source: Animals (Basel). 2026 Jan 23;16(3):356. doi: 10.3390/ani16030356 (PMC12896750; doi:10.3390/ani16030356)
Supplement: Supplementary file 1 [file animals-16-00356-s001.zip]

Archive with 1 entries (1 files):
- Supplementary table_ANI.xlsx
