# Supplementary material for: Growth, Health and Physiological Responses of Freshwater-Reared Atlantic Salmon (Salmo salar) Fed Graded Dietary Lipid Levels
Source: Animals (Basel). 2026 Jan 23;16(3):356. doi: 10.3390/ani16030356 (PMC12896750; doi:10.3390/ani16030356)
Supplement: Supplementary file 1 [file animals-16-00356-s001.zip › Supplementary table_ANI.xlsx]

## Sheet: DEGs
Supplementary Table S1. List of differentially expressed genes between L14 and L16 groups.
Gene_ID	Transcript_ID	Gene_Symbol	Description	gene_biotype	Protein_ID	14/16.fc	14/16.logCPM	14/16.raw.pval	14/16.bh.pval	16.mean	14.mean	16_TPM	14_TPM	16_Read_Count	14_Read_Count
106581682	XM_014163907,XM_045704439,XM_045704440,XM_045704441,XM_045704442,XM_045704443	LOC106581682	uncharacterized LOC106581682, transcript variant X6	protein_coding	XP_014019382.2;XP_045560395.1;XP_045560396.1;XP_045560397.1;XP_045560398.1;XP_045560399.1	-36.2248	0.741027	1.10956e-29	4.30274e-26	2.0805	0.12017	2.48264	0.041569	157	5
106566606	XM_014134784	LOC106566606	protein Wnt-7a	protein_coding	XP_013990259.1	-25.0141	-0.995075	1.41877e-11	3.60774e-09	0.945353	0.0492754	0.535825	0.016906	45	2
106582421	XM_014165525,XM_014165531,XM_045703639,XM_045703641	LOC106582421	sodium channel subunit beta-1, transcript variant X1	protein_coding	XP_014021000.1;XP_014021006.1;XP_045559595.1;XP_045559597.1	-24.5312	0.457455	5.22488e-24	6.75381e-21	1.85296	0.143047	2.83073	0.078461	127	6
106565226	XM_014132105	LOC106565226	keratin, type II cytoskeletal 8	protein_coding	XP_013987580.1	-22.391	0.0806923	4.59412e-19	3.23917e-16	1.58271	0.12017	1.52596	0.056482	97	5
106564346	XM_045692062	LOC106564346	uncharacterized LOC106564346	protein_coding	XP_045548018.1	-22.2074	1.51557	2.15091e-35	9.53251e-32	2.68955	0.314076	1.37627	0.055262	265	14
106575566	XM_014152143	LOC106575566	insulin-like growth factor-binding protein 5	protein_coding	XP_014007618.1	-21.6364	0.286563	1.08507e-20	1.02006e-17	1.72415	0.143047	1.55434	0.053524	112	6
106569521	XM_014140956	LOC106569521	semaphorin-4E	protein_coding	XP_013996431.1	-18.3606	-1.39248	1.18072e-08	1.61364e-06	0.747445	0.0492754	0.371072	0.017559	33	2
123728771	XM_045701647,XM_045701648,XR_006760546	LOC123728771	endonuclease domain-containing 1 protein-like, transcript variant X3	protein_coding	XP_045557603.1;XP_045557604.1	-18.121	0.761709	9.16759e-25	1.58003e-21	2.06639	0.231095	3.73312	0.164169	155	10
106590346	XM_014181268	lama1	laminin, alpha 1	protein_coding	XP_014036743.1	-16.2812	-1.0271	3.93459e-10	7.48851e-08	0.914197	0.073296	0.189883	0.009456	43	3
106565855	XM_014133457	LOC106565855	C-C motif chemokine 19	protein_coding	XP_013988932.1	-14.2776	4.94549	2.82029e-56	2.91646e-52	5.87224	2.33068	151.595	9.58927	2799	232
106576398	XM_014153540	LOC106576398	diphosphoinositol polyphosphate phosphohydrolase 3-beta	protein_coding	XP_014009015.1	-13.675	-2.5326	0.00141036	0.0252766	0.341886	0.024848	0.163881	0.009171	13	1
123728051	XM_045698585	LOC123728051	gastrula zinc finger protein XlCGF17.1-like	protein_coding	XP_045554541.1	-13.675	-2.5326	0.00141036	0.0252766	0.341886	0.024848	0.134619	0.004396	13	1
106587569	XM_014176086,XR_006762199	LOC106587569	glucose-6-phosphate isomerase, transcript variant X1	protein_coding	XP_014031561.1	-13.5521	0.0617735	9.47849e-17	4.98392e-14	1.54252	0.187743	1.66498	0.10071	93	8
106583931	gene-LOC106583931	LOC106583931	.	pseudogene	.	-13.0083	8.87188	2.41248e-59	3.74212e-55	9.76666	6.085	515.534	35.9387	42298	3850
106572763	XM_014147231,XM_045696393	LOC106572763	LHFPL tetraspan subfamily member 4 protein, transcript variant X1	protein_coding	XP_014002706.1;XP_045552349.1	-12.7591	-0.413349	1.39298e-12	4.27865e-10	1.23734	0.143047	0.49999	0.032559	66	6
106609317	XM_045721998,XM_045721999,XR_001329678,XR_006770641,XR_006770642,XR_006770643,XR_006770644,XR_006770645,XR_006770646,XR_006770647,XR_006770648,XR_006770649,XR_006770650	LOC106609317	tubulin--tyrosine ligase-like protein 12, transcript variant X5	protein_coding	XP_045577954.1;XP_045577955.1	-12.2616	-1.88338	4.99871e-05	0.00198814	0.538583	0.0492754	0.246173	0.015396	22	2
106583934	XM_014168623	LOC106583934	claudin-18-like	protein_coding	XP_014024098.1	-11.7071	-1.93723	8.47349e-05	0.00303899	0.518006	0.0492754	0.637672	0.047643	21	2
106561247	XM_014124985,XM_014124988,XM_014124989	adm2b	adrenomedullin 2b, transcript variant X3	protein_coding	XP_013980460.2;XP_013980463.2;XP_013980464.2	-11.5895	-2.70627	0.00444385	0.0554552	0.294279	0.024848	0.264436	0.012684	11	1
123743790	XM_045722357,XM_045722358,XM_045722359,XM_045722360,XR_006770687,XR_006770688,XR_006770689	LOC123743790	zinc finger protein 250-like, transcript variant X2	protein_coding	XP_045578313.1;XP_045578314.1;XP_045578315.1;XP_045578316.1	-11.4082	-0.556675	3.96543e-11	8.91446e-09	1.14642	0.143047	1.10538	0.073908	59	6
106563818	XM_014129712	LOC106563818	claudin-4	protein_coding	XP_013985187.2	-11.1526	-1.9931	0.000143701	0.00461494	0.497131	0.0492754	0.334941	0.019461	20	2
106577901	gene-LOC106577901	LOC106577901	.	pseudogene	.	-11.0779	-0.199896	6.17732e-13	1.99624e-10	1.35802	0.187743	0.183469	0.014807	76	8
106585014	XM_014170748,XM_014170749	dnajb5	DnaJ heat shock protein family (Hsp40) member B5, transcript variant X1	protein_coding	XP_014026223.1;XP_014026224.1	-10.5982	-2.05116	0.000243751	0.00692308	0.47595	0.0492754	0.188291	0.008217	19	2
106588659	XM_014177855	LOC106588659	replication protein A 32 kDa subunit-like	protein_coding	XP_014033330.1	-10.5467	-2.80136	0.00788025	0.081246	0.269874	0.024848	0.303248	0.024515	10	1
123726261	XR_006758652	LOC123726261	small nucleolar RNA SNORA70	snoRNA	.	-10.5467	-2.80136	0.00788025	0.081246	0.269874	0.024848	3.03386	0.136847	10	1
123743897	XR_006770748	LOC123743897	small nucleolar RNA SNORD10	snoRNA	.	-10.5467	-2.80136	0.00788025	0.081246	0.269874	0.024848	3.3869	0.014255	10	1
106580605	XM_045702737,XM_045702746	LOC106580605	PR domain zinc finger protein 1, transcript variant X1	protein_coding	XP_045558693.1;XP_045558702.1	-10.0437	-2.11157	0.00041343	0.010453	0.454454	0.0492754	0.174067	0.015089	18	2
100136455	NM_001123588,XM_014139488	LOC100136455	zonadhesin-like	protein_coding	NP_001117060.1;XP_013994963.2	-9.93003	1.56963	1.02009e-25	2.10974e-22	2.67103	0.62157	2.2456	0.202674	261	31
106590128	XM_014180733,XM_045710524	LOC106590128	plexin domain-containing protein 2, transcript variant X1	protein_coding	XP_014036208.2;XP_045566480.1	-9.53513	3.12374	3.17043e-36	1.63927e-32	4.06667	1.4062	6.50107	0.519724	766	95
123728050	gene-LOC123728050	LOC123728050	.	pseudogene	.	-9.504	-2.90295	0.0139512	0.117356	0.245048	0.024848	0.308577	0.017552	9	1
106606396	XM_045719811	LOC106606396	inward rectifier potassium channel 16-like	protein_coding	XP_045575767.1	-9.33263	1.18226	1.22276e-21	1.30805e-18	2.34281	0.52036	4.684	0.440329	198	25
106560810	XM_014124135	anpepa	alanyl (membrane) aminopeptidase a	protein_coding	XP_013979610.1	-9.3116	-0.602585	6.36816e-10	1.1584e-07	1.10563	0.165568	0.68176	0.065255	56	7
106609078	XM_014207469,XM_045721876,XR_001329634,XR_001329635,XR_001329640,XR_006770620,XR_006770621,XR_006770622	LOC106609078	uncharacterized LOC106609078, transcript variant X6	protein_coding	XP_014062944.2;XP_045577832.1	-9.1063	-1.73607	1.03095e-05	0.000557198	0.578876	0.073296	0.338573	0.024051	24	3
106612582	XM_014213870,XM_014213871,XM_014213872	LOC106612582	vitamin K-dependent protein S, transcript variant X2	protein_coding	XP_014069345.1;XP_014069346.1;XP_014069347.1	-8.95799	-0.306638	3.73319e-11	8.57888e-09	1.27462	0.209582	1.50009	0.152848	69	9
106591836	gene-LOC106591836	LOC106591836	.	pseudogene	.	-8.70641	-0.89349	2.63022e-08	3.31862e-06	0.945353	0.143047	1.2131	0.105048	45	6
106591354	gene-LOC106591354	LOC106591354	.	pseudogene	.	-8.65829	-0.203643	5.55489e-12	1.52504e-09	1.33468	0.231095	2.24339	0.224884	74	10
123728046	XM_045698552	LOC123728046	zinc finger protein 658B-like	protein_coding	XP_045554508.1	-8.46127	-3.01199	0.0246349	0.165535	0.219787	0.024848	0.177472	0.00641	8	1
106562214	XM_014126935,XM_014126936,XM_014126937,XM_045689171,XM_045689172,XR_006757517,XR_006757518,XR_006757519,XR_006757520,XR_006757521	tex9	testis expressed 9, transcript variant X1	protein_coding	XP_013982410.1;XP_013982411.1;XP_013982412.1;XP_045545127.1;XP_045545128.1	-8.38035	-2.30907	0.00200946	0.0328103	0.387973	0.0492754	0.095226	0.009703	15	2
106583962	XM_014168688	LOC106583962	uncharacterized LOC106583962	protein_coding	XP_014024163.1	-8.33591	-1.47682	3.93054e-06	0.000257251	0.674945	0.0969231	0.388992	0.041857	29	4
106582445	XM_014165560	LOC106582445	heparan-sulfate 6-O-sulfotransferase 3-B-like	protein_coding	XP_014021035.2	-8.32044	-0.948555	6.37385e-08	7.37821e-06	0.914197	0.143047	0.575237	0.059988	43	6
106581642	XM_014163795,XM_014163796	fgf14	fibroblast growth factor 14, transcript variant X2	protein_coding	XP_014019270.1;XP_014019271.1	-7.97341	-1.88698	8.47349e-05	0.00303899	0.518006	0.073296	0.574631	0.043885	21	3
106592458	XM_045723073,XM_045723074	dok7b	docking protein 7b, transcript variant X2	protein_coding	XP_045579029.1;XP_045579030.1	-7.97341	-1.88698	8.47349e-05	0.00303899	0.518006	0.073296	0.326946	0.034937	21	3
106596196	gene-LOC106596196	LOC106596196	.	pseudogene	.	-7.93447	-1.00575	1.55011e-07	1.60775e-05	0.882353	0.143047	0.324947	0.033703	41	6
106570781	XM_045695092	spire1a	spire-type actin nucleation factor 1a	protein_coding	XP_045551048.1	-7.82589	-2.38119	0.00339444	0.0473117	0.365114	0.0492754	0.128905	0.012401	14	2
106604799	XM_014199845	LOC106604799	N-acetylneuraminic acid phosphatase	protein_coding	XP_014055320.1	-7.82589	-2.38119	0.00339444	0.0473117	0.365114	0.0492754	0.383548	0.042031	14	2
106600816	XM_014192512	LOC106600816	keratin, type I cytoskeletal 13	protein_coding	XP_014047987.1	-7.64826	1.23463	7.79401e-20	6.36299e-17	2.36026	0.62157	5.76476	0.672336	201	31
123725375	XM_045690500	LOC123725375	zinc finger protein 180-like	protein_coding	XP_045546456.1	-7.47696	-1.60238	1.73427e-05	0.000851302	0.618075	0.0969231	1.01263	0.098799	26	4
123730524	XM_045707652	LOC123730524	LIM domain only protein 7-like	protein_coding	XP_045563608.1	-7.35552	-1.09591	5.91305e-07	5.05346e-05	0.833229	0.143047	0.49609	0.057331	38	6
106568715	XM_014139291,XM_014139293,XM_014139295	LOC106568715	low-density lipoprotein receptor-related protein 8-like, transcript variant X2	protein_coding	XP_013994766.1;XP_013994768.1;XP_013994770.1	-7.32032	-0.896044	1.55474e-07	1.60775e-05	0.929859	0.165568	0.267289	0.028819	44	7
106589051	XM_045709616	sh3bp5lb	SH3-binding domain protein 5-like, b	protein_coding	XP_045565572.1	-7.27143	-2.45698	0.00572059	0.0658027	0.341886	0.0492754	0.098111	0.012048	13	2
106601755	XM_014194137,XM_014194218	sav1	salvador family WW domain containing protein 1, transcript variant X2	protein_coding	XP_014049612.2;XP_014049693.2	-7.27143	-2.45698	0.00572059	0.0658027	0.341886	0.0492754	0.194579	0.024379	13	2
106604756	XM_014199754	arl13a	ADP-ribosylation factor-like 13A	protein_coding	XP_014055229.1	-7.27143	-2.45698	0.00572059	0.0658027	0.341886	0.0492754	0.237842	0.028707	13	2
106608835	XM_014207006,XM_045721743,XM_045721744,XM_045721745,XM_045721746,XM_045721747	slc7a7	solute carrier family 7 member 7, transcript variant X5	protein_coding	XP_014062481.1;XP_045577699.1;XP_045577700.1;XP_045577701.1;XP_045577702.1;XP_045577703.1	-7.27143	-2.45698	0.00572059	0.0658027	0.341886	0.0492754	0.150477	0.013617	13	2
106562305	XM_045689212	LOC106562305	synaptotagmin-9-like	protein_coding	XP_045545168.1	-7.19065	-1.6467	2.84737e-05	0.00126011	0.598609	0.0969231	0.354576	0.043887	25	4
106568465	XR_006758434	LOC106568465	uncharacterized LOC106568465	lncRNA	.	-7.17385	-1.36411	6.16451e-06	0.000369906	0.711651	0.12017	0.313218	0.037052	31	5
106591847	XM_045714366,XM_045714367	LOC106591847	pituitary adenylate cyclase-activating polypeptide type I receptor-like, transcript variant X1	protein_coding	XP_045570322.1;XP_045570323.1	-7.14824	-0.74443	6.57743e-08	7.58556e-06	1.00572	0.187743	0.621829	0.0738	49	8
106601774	XM_045715521	LOC106601774	TBC1 domain family member 16-like	protein_coding	XP_045571477.1	-6.96955	-1.15922	1.44805e-06	0.000109568	0.799525	0.143047	0.286938	0.033374	36	6
106562609	XM_014127559,XM_014127560,XM_014127561,XM_014127562,XM_014127563,XM_045689470	LOC106562609	ceramide synthase 2, transcript variant X6	protein_coding	XP_013983034.2;XP_013983035.2;XP_013983036.2;XP_013983037.2;XP_013983038.2;XP_045545426.1	-6.84053	-2.05493	0.00148807	0.0262796	0.454454	0.073296	0.229477	0.029053	18	3
123726857	XR_006759005	LOC123726857	uncharacterized LOC123726857	lncRNA	.	-6.84053	-2.05493	0.00148807	0.0262796	0.454454	0.073296	0.126097	0.011759	18	3
106566385	XM_045692884,XM_045692885,XM_045692886	LOC106566385	S-adenosylhomocysteine hydrolase-like protein 1, transcript variant X2	protein_coding	XP_045548840.1;XP_045548841.1;XP_045548842.1	-6.81743	-0.366067	8.89818e-10	1.55083e-07	1.21194	0.252292	0.914949	0.110852	64	11
106562969	gene-LOC106562969	LOC106562969	.	pseudogene	.	-6.71697	-2.53683	0.00961124	0.0923944	0.318279	0.0492754	0.1817	0.025261	12	2
106577172	XM_014154992,XM_014154998,XM_014155003,XM_014155011,XM_014155021,XM_014155030,XM_014155039,XM_014155049,XM_014155059,XM_045699690,XM_045699700,XM_045699702	rbfox1l	RNA binding fox-1 homolog 1, like, transcript variant X3	protein_coding	XP_014010467.1;XP_014010473.1;XP_014010478.1;XP_014010486.1;XP_014010496.1;XP_014010505.1;XP_014010514.2;XP_014010524.1;XP_014010534.1;XP_045555646.1;XP_045555656.1;XP_045555658.1	-6.71697	-2.53683	0.00961124	0.0923944	0.318279	0.0492754	0.167101	0.011502	12	2
106588455	gene-LOC106588455	LOC106588455	.	pseudogene	.	-6.71697	-2.53683	0.00961124	0.0923944	0.318279	0.0492754	0.157608	0.021136	12	2
106563772	XM_045690157,XM_045690158,XM_045690159,XM_045690160,XM_045690161,XM_045690162	LOC106563772	BICD family-like cargo adapter 2, transcript variant X3	protein_coding	XP_045546113.1;XP_045546114.1;XP_045546115.1;XP_045546116.1;XP_045546117.1;XP_045546118.1	-6.71273	-1.44035	1.5793e-05	0.000792795	0.674945	0.12017	0.567313	0.063983	29	5
100194621	NM_001139706	adss1	adenylosuccinate synthase like 2	protein_coding	NP_001133178.1	-6.71011	1.36111	1.18119e-18	7.79662e-16	2.44445	0.731319	4.64073	0.612219	216	38
106595136	XM_014186511	LOC106595136	zinc finger protein 3-like	protein_coding	XP_014041986.1	-6.58358	-1.22535	5.56613e-06	0.000341937	0.765015	0.143047	0.680396	0.094274	34	6
106612891	XM_014214513,XM_014214515	LOC106612891	uncharacterized LOC106612891, transcript variant X2	protein_coding	XP_014069988.2;XP_014069990.2	-6.48216	-1.47999	2.5283e-05	0.0011484	0.656236	0.12017	0.566821	0.065695	28	5
100196565	NM_001141594	LOC100196565	splicing factor 3b, subunit 3	protein_coding	NP_001135066.1	-6.4629	-2.1154	0.0024261	0.037408	0.432632	0.073296	0.604252	0.065282	17	3
106612365	XM_014213439,XM_014213444,XM_014213450	cyth1b	cytohesin 1b, transcript variant X3	protein_coding	XP_014068914.1;XP_014068919.1;XP_014068925.1	-6.4629	-2.1154	0.0024261	0.037408	0.432632	0.073296	0.206492	0.02866	17	3
106610758	XR_001329965	LOC106610758	uncharacterized LOC106610758	lncRNA	.	-6.28577	-0.463462	8.76078e-09	1.2298e-06	1.14642	0.252292	2.33218	0.334208	59	11
106605237	XM_014200661,XM_014200662,XM_014200663,XM_045718398	LOC106605237	serine/threonine-protein kinase Nek8-like, transcript variant X1	protein_coding	XP_014056136.1;XP_014056137.1;XP_014056138.1;XP_045574354.1	-6.27499	-0.898599	7.85153e-07	6.44387e-05	0.914197	0.187743	0.696627	0.096548	43	8
106588521	XM_014177636	LOC106588521	uncharacterized LOC106588521	protein_coding	XP_014033111.1	-6.26464	0.499865	2.95331e-13	9.95876e-11	1.76838	0.466962	1.85086	0.257	117	22
106574767	XM_045697969,XM_045697970,XM_045697971	LOC106574767	adhesion G-protein coupled receptor G7-like, transcript variant X1	protein_coding	XP_045553925.1;XP_045553926.1;XP_045553927.1	-6.25566	-0.349345	2.8254e-09	4.36082e-07	1.21194	0.273182	0.682375	0.09996	64	12
106585500	XM_014171776	ggt5a	gamma-glutamyltransferase 5a	protein_coding	XP_014027251.1	-6.19761	-1.29456	1.36697e-05	0.000706793	0.729659	0.143047	0.538769	0.075927	32	6
106610522	XM_014209906	LOC106610522	uncharacterized LOC106610522	protein_coding	XP_014065381.2	-6.19761	-1.29456	1.36697e-05	0.000706793	0.729659	0.143047	0.344269	0.046079	32	6
123729303	XR_006761049	LOC123729303	uncharacterized LOC123729303	lncRNA	.	-6.18919	-0.0525133	2.47301e-10	4.88664e-08	1.39234	0.334097	2.37831	0.333371	79	15
106611860	XM_014212475	LOC106611860	fatty acid desaturase 6	protein_coding	XP_014067950.1	-6.15357	1.97728	4.5474e-21	4.55077e-18	2.95364	1.06658	6.9127	1.00515	328	63
106568213	XM_014138359	LOC106568213	uncharacterized LOC106568213	protein_coding	XP_013993834.1	-6.08527	-2.17843	0.00394482	0.0519881	0.410475	0.073296	0.395868	0.05376	16	3
106610731	XM_045723395,XM_045723396,XM_045723397	LOC106610731	protein GREB1, transcript variant X2	protein_coding	XP_045579351.1;XP_045579352.1;XP_045579353.1	-6.08189	2.80181	1.19599e-24	1.9528e-21	3.69502	1.56711	3.72116	0.551218	581	113
100195719	NM_001140748	lt4r1	Leukotriene B4 receptor 1	protein_coding	NP_001134220.1	-6.04539	-1.8385	0.000339552	0.00897268	0.518006	0.0969231	0.727185	0.10727	21	4
106612131	XM_014213020	LOC106612131	cysteine-rich and transmembrane domain-containing protein 1	protein_coding	XP_014068495.1	-6.00462	-1.33042	2.14197e-05	0.00101142	0.711651	0.143047	0.729554	0.100187	31	6
106592274	XM_045724721	LOC106592274	fatty acid CoA ligase Acsl3-like	protein_coding	XP_045580677.1	-5.96693	3.06575	2.51309e-25	4.87273e-22	3.93705	1.76443	7.68259	1.16672	696	138
106586762	XM_014174368	LOC106586762	growth hormone-regulated TBC protein 1-A	protein_coding	XP_014029843.1	-5.84733	-0.821981	1.04e-06	8.27278e-05	0.945353	0.209582	0.618062	0.091585	45	9
106608636	XM_014206705,XM_045721598,XM_045721599	LOC106608636	excitatory amino acid transporter 3-like, transcript variant X1	protein_coding	XP_014062180.1;XP_045577554.1;XP_045577555.1	-5.84733	-0.821981	1.04e-06	8.27278e-05	0.945353	0.209582	0.543311	0.074183	45	9
106588094	XM_014176769	LOC106588094	protein phosphatase 1 regulatory subunit 27	protein_coding	XP_014032244.1	-5.75907	-1.89058	0.000556462	0.0130826	0.497131	0.0969231	0.387902	0.056058	20	4
123726757	XR_006758882	LOC123726757	uncharacterized LOC123726757	lncRNA	.	-5.75907	-1.89058	0.000556462	0.0130826	0.497131	0.0969231	0.623559	0.081074	20	4
106612013	XM_014212777,XM_014212778,XM_014212779,XR_006771065	LOC106612013	storkhead-box protein 2, transcript variant X1	protein_coding	XP_014068252.1;XP_014068253.1;XP_014068254.1	-5.73771	-0.701119	6.09387e-07	5.17945e-05	1.00572	0.231095	0.319055	0.050665	49	10
100196026	NM_001141055	sh3b4	SH3 domain-binding protein 4	protein_coding	NP_001134527.1	-5.70765	-2.24424	0.00639309	0.0705084	0.387973	0.073296	1.41104	0.227433	15	3
106585215	XM_045710804,XM_045710810,XM_045710815,XM_045710821,XM_045710825,XM_045710830	LOC106585215	uncharacterized LOC106585215, transcript variant X4	protein_coding	XP_045566760.1;XP_045566766.1;XP_045566771.1;XP_045566777.1;XP_045566781.1;XP_045566786.1	-5.61865	-1.40483	5.25415e-05	0.00207115	0.674945	0.143047	0.112493	0.016579	29	6
106602061	XM_045715706	LOC106602061	inward rectifier potassium channel 16	protein_coding	XP_045571662.1	-5.61865	-1.40483	5.25415e-05	0.00207115	0.674945	0.143047	0.730656	0.115141	29	6
106575806	XM_045698148,XM_045698149,XM_045698150,XM_045698151	LOC106575806	ETS translocation variant 5-like, transcript variant X1	protein_coding	XP_045554104.1;XP_045554105.1;XP_045554106.1;XP_045554107.1	-5.60805	-2.71065	0.0267805	0.173846	0.269874	0.0492754	0.099837	0.012929	10	2
106582624	XM_014165852	LOC106582624	D(2) dopamine receptor A-like	protein_coding	XP_014021327.1	-5.60805	-2.71065	0.0267805	0.173846	0.269874	0.0492754	0.170107	0.027389	10	2
106613697	XM_014216227,XM_014216228	hsh2d	hematopoietic SH2 domain containing, transcript variant X2	protein_coding	XP_014071702.1;XP_014071703.1	-5.60805	-2.71065	0.0267805	0.173846	0.269874	0.0492754	0.216407	0.0347	10	2
100194500	XM_014150691	LOC100194500	insulin-like growth factor-binding protein 5	protein_coding	XP_014006166.1	-5.47512	2.94999	4.85329e-23	5.79091e-20	3.81163	1.75704	8.62238	1.41777	634	137
106564064	XM_045690593	LOC106564064	zinc finger protein 2-like	protein_coding	XP_045546549.1	-5.47276	-1.94454	0.000910749	0.0185152	0.47595	0.0969231	0.296406	0.049973	19	4
106571114	XM_045695572	LOC106571114	cyclin-K	protein_coding	XP_045551528.1	-5.42567	-1.44348	8.2223e-05	0.0029831	0.656236	0.143047	0.421304	0.064682	28	6
106579568	XM_014159606	LOC106579568	ranBP-type and C3HC4-type zinc finger-containing protein 1-like	protein_coding	XP_014015081.1	-5.42567	-1.44348	8.2223e-05	0.0029831	0.656236	0.143047	1.24461	0.182193	28	6
106563781	XM_045690184,XM_045690185,XM_045690186,XM_045690187,XM_045690188,XM_045690189,XM_045690190,XM_045690191,XM_045690192,XM_045690193	LOC106563781	protein furry homolog, transcript variant X8	protein_coding	XP_045546140.1;XP_045546141.1;XP_045546142.1;XP_045546143.1;XP_045546144.1;XP_045546145.1;XP_045546146.1;XP_045546147.1;XP_045546148.1;XP_045546149.1	-5.41885	-0.408378	5.09196e-08	6.09561e-06	1.15977	0.293774	0.19637	0.029492	60	13
106613857	XM_014216541,XM_014216542,XM_014216543	LOC106613857	ankyrin repeat domain-containing protein 29, transcript variant X2	protein_coding	XP_014072016.1;XP_014072017.1;XP_014072018.1	-5.40173	-1.07071	9.45135e-06	0.000516213	0.816475	0.187743	0.775812	0.121658	37	8
106578691	XM_014157795	LOC106578691	delta-type opioid receptor-like	protein_coding	XP_014013270.1	-5.38724	-0.773881	1.94817e-06	0.000141873	0.960682	0.231095	0.803069	0.129599	46	10
106578439	XM_045701394,XM_045701395	arhgap33	Rho GTPase activating protein 33, transcript variant X1	protein_coding	XP_045557350.1;XP_045557351.1	-5.33002	-2.31309	0.0103193	0.096025	0.365114	0.073296	0.163474	0.029213	14	3
106586610	XM_014174081,XM_014174082,XM_014174083,XM_014174084,XM_045707477	rnf17	ring finger protein 17, transcript variant X3	protein_coding	XP_014029556.2;XP_014029557.2;XP_014029558.2;XP_014029559.2;XP_045563433.1	-5.33002	-2.31309	0.0103193	0.096025	0.365114	0.073296	0.081889	0.009262	14	3
106589580	XM_014179723	LOC106589580	class A basic helix-loop-helix protein 15-like	protein_coding	XP_014035198.1	-5.32905	-1.26249	4.17025e-05	0.00172039	0.729659	0.165568	0.554565	0.080522	32	7
106579017	XM_014158416	LOC106579017	ras-related protein Rab-26	protein_coding	XP_014013891.1	-5.19928	-0.956389	7.6953e-06	0.000441278	0.866163	0.209582	0.662685	0.111473	40	9
106577148	XM_014154941,XM_014154943,XM_014154946,XM_014154948,XM_045700904	LOC106577148	monocarboxylate transporter 9-like, transcript variant X1	protein_coding	XP_014010416.1;XP_014010418.1;XP_014010421.1;XP_014010423.1;XP_045556860.1	-5.18644	-2.00053	0.00148807	0.0262796	0.454454	0.0969231	0.155894	0.024103	18	4
106608552	XM_014206517	LOC106608552	protein S100-P	protein_coding	XP_014061992.1	-5.18644	-2.00053	0.00148807	0.0262796	0.454454	0.0969231	0.471647	0.075242	18	4
123726822	XR_006758975	LOC123726822	small nucleolar RNA SNORA65	snoRNA	.	-5.18644	-2.00053	0.00148807	0.0262796	0.454454	0.0969231	5.93666	1.02788	18	4
106565178	XM_014132022,XM_045691450,XM_045691452	LOC106565178	interferon-induced protein 44-like, transcript variant X2	protein_coding	XP_013987497.2;XP_045547406.1;XP_045547408.1	-5.16311	-1.29753	6.40444e-05	0.00244686	0.711651	0.165568	1.09618	0.171593	31	7
106572908	XR_006759372	LOC106572908	uncharacterized LOC106572908	lncRNA	.	-5.16311	-1.29753	6.40444e-05	0.00244686	0.711651	0.165568	0.547963	0.095145	31	7
106566582	XM_014134717,XM_045693020	samd10b	sterile alpha motif domain containing 10b, transcript variant X2	protein_coding	XP_013990192.1;XP_045548976.1	-5.09878	-1.74296	0.000421961	0.0106254	0.538583	0.12017	0.601689	0.095905	22	5
106600973	XM_014192782,XM_045714962	LOC106600973	beta-1,4-mannosyl-glycoprotein 4-beta-N-acetylglucosaminyltransferase-like, transcript variant X2	protein_coding	XP_014048257.1;XP_045570918.1	-5.09878	-1.74296	0.000421961	0.0106254	0.538583	0.12017	0.271175	0.041131	22	5
106613432	gene-LOC106613432	LOC106613432	.	pseudogene	.	-5.09157	8.35255	1.0278e-27	2.89867e-24	9.09641	6.75902	224.202	39.9338	26562	6177
106594610	XR_006757880,XR_006757881,XR_006757882	LOC106594610	uncharacterized LOC106594610, transcript variant X3	lncRNA	.	-5.05828	-0.488012	2.18451e-07	2.15144e-05	1.10563	0.293774	2.96767	0.496912	56	13
106563866	XR_001319343	LOC106563866	uncharacterized LOC106563866	lncRNA	.	-5.05359	-2.80582	0.0443061	0.232752	0.245048	0.0492754	0.114118	0.019998	9	2
106571060	XM_014143720	LOC106571060	G-protein coupled receptor 176-like	protein_coding	XP_013999195.1	-5.05359	-2.80582	0.0443061	0.232752	0.245048	0.0492754	0.09896	0.014935	9	2
106600035	XM_045698845	LOC106600035	tripartite motif-containing protein 46-like	protein_coding	XP_045554801.1	-5.05359	-2.80582	0.0443061	0.232752	0.245048	0.0492754	0.077204	0.014262	9	2
123729537	XM_045704406	LOC123729537	trace amine-associated receptor 13c-like	protein_coding	XP_045560362.1	-5.05359	-2.80582	0.0443061	0.232752	0.245048	0.0492754	0.396071	0.045816	9	2
123742464	XM_045717008	LOC123742464	protocadherin alpha-2-like	protein_coding	XP_045572964.1	-5.05359	-2.80582	0.0443061	0.232752	0.245048	0.0492754	0.128131	0.017127	9	2
123742466	XM_045717010	LOC123742466	protocadherin gamma-A12-like	protein_coding	XP_045572966.1	-5.0397	-1.52394	0.000200837	0.00591696	0.618075	0.143047	0.960219	0.158609	26	6
106592336	XM_045723778	ezra	ezrin a	protein_coding	XP_045579734.1	-4.9945	0.66673	1.34795e-11	3.45598e-09	1.85296	0.605187	1.46389	0.264279	127	30
106582814	XM_014166269,XM_014166270	fam83e	family with sequence similarity 83 member E, transcript variant X2	protein_coding	XP_014021744.1;XP_014021745.1	-4.98725	-0.613881	5.27277e-07	4.62083e-05	1.03498	0.273182	0.427741	0.076132	51	12
106564215	XM_045690750,XM_045690751,XM_045690753,XM_045690754	LOC106564215	tumor necrosis factor ligand superfamily member 14-like, transcript variant X1	protein_coding	XP_045546706.1;XP_045546707.1;XP_045546709.1;XP_045546710.1	-4.95239	-2.38527	0.016576	0.129898	0.341886	0.073296	0.207938	0.031997	13	3
106570601	XM_045714830,XM_045714834,XM_045714836	ush2a	Usher syndrome 2A (autosomal recessive, mild), transcript variant X2	protein_coding	XP_045570786.1;XP_045570790.1;XP_045570792.1	-4.95239	-2.38527	0.016576	0.129898	0.341886	0.073296	0.031828	0.003985	13	3
106588898	XM_045707323	LOC106588898	xylosyltransferase 1-like	protein_coding	XP_045563279.1	-4.95239	-2.38527	0.016576	0.129898	0.341886	0.073296	0.079482	0.01509	13	3
106606964	XM_045720354,XM_045720355,XM_045720356	LOC106606964	uncharacterized LOC106606964, transcript variant X3	protein_coding	XP_045576310.1;XP_045576311.1;XP_045576312.1	-4.95239	-2.38527	0.016576	0.129898	0.341886	0.073296	0.456642	0.08327	13	3
106611889	XM_014212529	LOC106611889	uncharacterized LOC106611889	protein_coding	XP_014068004.1	-4.95239	-2.38527	0.016576	0.129898	0.341886	0.073296	0.362312	0.06388	13	3
106569864	XM_014141542	LOC106569864	teashirt homolog 1	protein_coding	XP_013997017.2	-4.90013	-2.0587	0.0024261	0.037408	0.432632	0.0969231	0.12848	0.022766	17	4
106592156	XM_045724149,XM_045724150,XM_045724151	LOC106592156	neuroligin-3, transcript variant X3	protein_coding	XP_045580105.1;XP_045580106.1;XP_045580107.1	-4.90013	-2.0587	0.0024261	0.037408	0.432632	0.0969231	0.200765	0.029391	17	4
123744274	XM_045723208	LOC123744274	zinc finger protein 33A-like	protein_coding	XP_045579164.1	-4.90013	-2.0587	0.0024261	0.037408	0.432632	0.0969231	0.435621	0.078229	17	4
106596815	XM_014188078	LOC106596815	zinc finger protein 664-like	protein_coding	XP_014043553.2	-4.86822	-1.79168	0.00106861	0.0208369	0.518006	0.12017	0.478898	0.08063	21	5
106608062	XM_014205741,XM_045720987,XM_045720988,XM_045720989,XR_001329372	LOC106608062	1-phosphatidylinositol 4,5-bisphosphate phosphodiesterase beta-1-like, transcript variant X5	protein_coding	XP_014061216.2;XP_045576943.1;XP_045576944.1;XP_045576945.1	-4.86822	-1.79168	0.00106861	0.0208369	0.518006	0.12017	0.104442	0.019324	21	5
106575562	XM_014152141	LOC106575562	T-cell surface antigen CD2	protein_coding	XP_014007616.1	-4.84671	-1.56585	0.000313333	0.00837673	0.598609	0.143047	0.693758	0.119467	25	6
106576442	XM_014153627	LOC106576442	zinc-binding protein A33	protein_coding	XP_014009102.1	-4.84671	-1.56585	0.000313333	0.00837673	0.598609	0.143047	0.371746	0.061377	25	6
106567329	XR_001320038	LOC106567329	uncharacterized LOC106567329	lncRNA	.	-4.83892	-0.0885417	2.96328e-08	3.69196e-06	1.33468	0.392543	4.55025	0.82217	74	18
106574674	XM_045698266,XM_045698267,XM_045698268,XM_045698269,XM_045698270,XM_045698271,XR_006759860,XR_006759861	spag17	sperm associated antigen 17, transcript variant X8	protein_coding	XP_045554222.1;XP_045554223.1;XP_045554224.1;XP_045554225.1;XP_045554226.1;XP_045554227.1	-4.83123	-1.37021	0.000150641	0.00479809	0.674945	0.165568	0.183074	0.030254	29	7
123730958	XM_045709692	LOC123730958	proteasome subunit beta type-8-like	protein_coding	XP_045565648.1	-4.82295	0.844231	3.95117e-12	1.09444e-09	1.97876	0.685302	4.80477	0.893398	143	35
106601699	XM_045692065	LOC106601699	sialoadhesin-like	protein_coding	XP_045548021.1	-4.81956	-1.19764	7.45732e-05	0.00274761	0.747445	0.187743	0.572568	0.103633	33	8
106591397	XM_045690958,XR_006757908,XR_006757909	LOC106591397	extracellular serine/threonine protein kinase FAM20C-like, transcript variant X2	protein_coding	XP_045546914.1	-4.81484	4.83843	2.67945e-24	3.77839e-21	5.59552	3.43734	39.5965	7.52561	2302	566
100136426	XM_014168660	LOC100136426	vitellogenin	protein_coding	XP_014024135.1	-4.79108	16.4329	4.26581e-26	1.01799e-22	17.1595	14.8991	58636.7	11100.5	7116542	1758780
106564424	XM_045691004	LOC106564424	galectin-2	protein_coding	XP_045546960.1	-4.76575	1.66847	2.57485e-15	1.15768e-12	2.63804	1.06658	11.2505	2.12897	254	63
106564136	XM_045692049	LOC106564136	mucin-5AC	protein_coding	XP_045548005.1	-4.76124	0.461675	2.56827e-10	5.04276e-08	1.69695	0.554892	0.75185	0.141076	109	27
106602683	XM_045716736,XM_045716737,XM_045716738	LOC106602683	butyrophilin subfamily 1 member A1, transcript variant X2	protein_coding	XP_045572692.1;XP_045572693.1;XP_045572694.1	-4.74113	2.79787	1.4021e-19	1.03565e-16	3.63896	1.77179	11.0046	2.08785	557	139
106561263	gene-LOC106561263	LOC106561263	.	pseudogene	.	-4.73185	6.17918	3.79182e-25	6.91963e-22	6.91428	4.71573	59.6679	11.4317	5815	1455
106580422	XM_014161464	LOC106580422	tricarboxylate transport protein B, mitochondrial-like	protein_coding	XP_014016939.1	-4.69079	-0.801403	1.06029e-05	0.000569091	0.929859	0.252292	0.747669	0.138551	44	11
106585817	XM_014172468,XM_014172469,XM_014172470,XM_014172472,XM_014172475,XM_014172478,XM_014172479	pdlim5a	PDZ and LIM domain 5a, transcript variant X2	protein_coding	XP_014027943.1;XP_014027944.1;XP_014027945.1;XP_014027947.1;XP_014027950.1;XP_014027953.1;XP_014027954.1	-4.68083	-1.07344	3.79475e-05	0.00160582	0.799525	0.209582	0.280257	0.04721	36	9
106580147	XM_014160881	kiaa0825	KIAA0825 ortholog	protein_coding	XP_014016356.2	-4.67402	-1.23115	0.000112452	0.00377553	0.729659	0.187743	0.318831	0.060199	32	8
106585061	XM_014170824	LOC106585061	tricarboxylate transport protein B, mitochondrial	protein_coding	XP_014026299.1	-4.65718	2.94263	1.31486e-19	9.94904e-17	3.76873	1.89146	7.32278	1.42722	614	156
123723806	XM_045715982,XM_045715983	LOC123723806	C-type lectin domain family 4 member E-like, transcript variant X2	protein_coding	XP_045571938.1;XP_045571939.1	-4.65373	-1.60898	0.000488104	0.0118384	0.578876	0.143047	0.704918	0.123129	24	6
106582081	XR_001323245	LOC106582081	uncharacterized LOC106582081	lncRNA	.	-4.63766	-1.84205	0.00169524	0.029008	0.497131	0.12017	1.27032	0.197748	20	5
100286481	NM_001146420	spr2h	Small proline-rich protein 2H	protein_coding	NP_001139892.1	-4.61381	-2.11923	0.00394482	0.0519881	0.410475	0.0969231	0.604695	0.10468	16	4
106576347	XM_045700558,XM_045700561,XM_045700562	LOC106576347	glutamate receptor ionotropic, kainate 5-like, transcript variant X1	protein_coding	XP_045556514.1;XP_045556517.1;XP_045556518.1	-4.61003	3.48301	8.07138e-21	7.82495e-18	4.27416	2.31566	5.75108	1.11905	892	229
106604686	XM_014199592,XM_014199593	LOC106604686	cystine/glutamate transporter, transcript variant X1	protein_coding	XP_014055067.1;XP_014055068.1	-4.60997	0.664363	4.63795e-11	1.02774e-08	1.83644	0.637769	1.4282	0.281484	125	32
106612015	XM_014212782,XM_045724082	LOC106612015	long-chain-fatty-acid--CoA ligase 1, transcript variant X2	protein_coding	XP_014068257.1;XP_045580038.1	-4.58634	3.1062	8.78847e-20	6.99089e-17	3.91754	2.02678	5.46905	1.06574	686	177
106562334	XM_014127148,XM_014127149,XM_014127150,XM_014127152	LOC106562334	calcitonin-1, transcript variant X3	protein_coding	XP_013982623.1;XP_013982624.1;XP_013982625.1;XP_013982627.1	-4.57476	-2.46113	0.0264707	0.172957	0.318279	0.073296	0.482503	0.073674	12	3
106578793	XM_014157955	LOC106578793	microtubule-associated protein 10	protein_coding	XP_014013430.2	-4.57476	-2.46113	0.0264707	0.172957	0.318279	0.073296	0.185395	0.024066	12	3
106586694	XM_045719149	fhod3b	formin homology 2 domain containing 3b	protein_coding	XP_045575105.1	-4.57476	-2.46113	0.0264707	0.172957	0.318279	0.073296	0.052953	0.011001	12	3
106586431	XM_014173703	LOC106586431	inhibin beta B chain	protein_coding	XP_014029178.1	-4.56948	-0.959002	2.91206e-05	0.00127961	0.84979	0.231095	0.751527	0.136155	39	10
106569962	XM_014141751,XM_014141752,XM_045694667	LOC106569962	tapasin-like, transcript variant X1	protein_coding	XP_013997226.2;XP_013997227.2;XP_045550623.1	-4.56788	0.608769	2.08223e-10	4.16755e-08	1.79428	0.62157	2.35339	0.48005	120	31
106580726	gene-LOC106580726	LOC106580726	.	pseudogene	.	-4.52848	-1.26542	0.00016937	0.00522304	0.711651	0.187743	1.32804	0.241158	31	8
106590850	XM_014182029,XM_014182035	LOC106590850	synaptogyrin-1, transcript variant X1	protein_coding	XP_014037504.2;XP_014037510.2	-4.49939	-0.72973	1.19985e-05	0.000629832	0.960682	0.273182	0.884185	0.161157	46	12
106563664	XM_045690103,XM_045690104,XM_045690105,XM_045690106,XM_045690107	nrxn2a	neurexin 2a, transcript variant X2	protein_coding	XP_045546059.1;XP_045546060.1;XP_045546061.1;XP_045546062.1;XP_045546063.1	-4.49936	-1.44661	0.000352577	0.0092226	0.637282	0.165568	0.211568	0.03717	27	7
123730770	gene-LOC123730770	LOC123730770	.	pseudogene	.	-4.49936	-1.44661	0.000352577	0.0092226	0.637282	0.165568	0.912316	0.165769	27	7
106562960	XM_014128091	LOC106562960	protein phosphatase 1 regulatory subunit 26-like	protein_coding	XP_013983566.2	-4.46074	-1.6534	0.000758987	0.0163742	0.55887	0.143047	0.222351	0.039869	23	6
106607656	XM_014204836,XM_014204837,XM_045720732,XM_045720733	rnf144ab	ring finger protein 144ab, transcript variant X1	protein_coding	XP_014060311.1;XP_014060312.1;XP_045576688.1;XP_045576689.1	-4.46074	-1.6534	0.000758987	0.0163742	0.55887	0.143047	0.410077	0.074133	23	6
106570463	XM_014142825,XM_014142828,XM_014142829,XM_014142830,XM_014142831	LOC106570463	neurabin-1-like, transcript variant X1	protein_coding	XP_013998300.2;XP_013998303.2;XP_013998304.2;XP_013998305.2;XP_013998306.2	-4.44718	-0.185045	2.02823e-07	2.02321e-05	1.2623	0.392543	0.571018	0.116319	68	18
106566420	XM_014134429,XM_014134430,XM_014134432,XM_014134434	LOC106566420	transcription factor GATA-5, transcript variant X2	protein_coding	XP_013989904.1;XP_013989905.1;XP_013989907.1;XP_013989909.1	-4.42161	-1.13562	0.000124562	0.00411531	0.765015	0.209582	0.368761	0.074379	34	9
106589885	XM_045710132,XM_045710133	LOC106589885	protein HID1, transcript variant X1	protein_coding	XP_045566088.1;XP_045566089.1	-4.38293	-1.30051	0.000254748	0.00711987	0.693415	0.187743	0.291523	0.060386	30	8
106579121	XM_014158690	acsl5	acyl-CoA synthetase long chain family member 5	protein_coding	XP_014014165.2	-4.36121	-0.286369	4.60189e-07	4.1381e-05	1.19907	0.373323	1.09663	0.227415	63	17
106590344	XM_014181260	LOC106590344	transmembrane protein 200C-like	protein_coding	XP_014036735.1	-4.33951	0.40593	2.65896e-09	4.1265e-07	1.64096	0.571852	1.35055	0.280842	103	28
106566664	XM_014134905	LOC106566664	ceramide synthase 5	protein_coding	XP_013990380.1	-4.33555	1.80719	1.84102e-14	7.32232e-12	2.73483	1.20348	8.32121	1.71572	275	75
106604230	XM_014198693,XM_014198694	LOC106604230	septin-8-A, transcript variant X1	protein_coding	XP_014054168.1;XP_014054169.1	-4.33342	-1.48634	0.000538084	0.0127136	0.618075	0.165568	0.451526	0.095415	26	7
106573499	XM_014148638,XM_014148755	LOC106573499	filamin-A-interacting protein 1, transcript variant X1	protein_coding	XP_014004113.2;XP_014004230.2	-4.3275	-2.18232	0.00639309	0.0705084	0.387973	0.0969231	0.072675	0.015227	15	4
106587441	XM_045708803	LOC106587441	intestinal mucin-like protein	protein_coding	XP_045564759.1	-4.3275	-2.18232	0.00639309	0.0705084	0.387973	0.0969231	0.057667	0.010811	15	4
123743106	XR_006769870	LOC123743106	uncharacterized LOC123743106	lncRNA	.	-4.3275	-2.18232	0.00639309	0.0705084	0.387973	0.0969231	0.411026	0.08554	15	4
123742399	XM_045716359,XM_045716360,XM_045716361	LOC123742399	up-regulator of cell proliferation-like, transcript variant X1	protein_coding	XP_045572315.1;XP_045572316.1;XP_045572317.1	-4.30494	0.120249	2.45954e-08	3.12714e-06	1.44779	0.484982	0.401098	0.08489	84	23
106585686	XM_014172163,XM_014172167,XM_014172168,XM_014172169,XM_014172170,XM_045706738	agtpbp1	ATP/GTP binding carboxypeptidase 1, transcript variant X5	protein_coding	XP_014027638.1;XP_014027642.1;XP_014027643.1;XP_014027644.1;XP_014027645.1;XP_045562694.1	-4.30425	-0.778732	2.47454e-05	0.00112894	0.929859	0.273182	0.372864	0.078118	44	12
106590347	XM_014181269,XM_014181270,XM_014181271	LOC106590347	rho GTPase-activating protein 18, transcript variant X1	protein_coding	XP_014036744.1;XP_014036745.1;XP_014036746.1	-4.30425	-0.778732	2.47454e-05	0.00112894	0.929859	0.273182	0.417811	0.084922	44	12
123724480	gene-LOC123724480	LOC123724480	.	pseudogene	.	-4.29596	5.33176	7.36881e-22	8.16438e-19	6.05116	4.01801	52.4478	11.0713	3175	875
106597885	XM_045696647	LOC106597885	ectonucleotide pyrophosphatase/phosphodiesterase family member 2-like	protein_coding	XP_045552603.1	-4.292	-1.16771	0.000184687	0.00559527	0.747445	0.209582	0.403224	0.081673	33	9
100195989	NM_001141018,XM_014215401	dnajc30b	DnaJ (Hsp40) homolog, subfamily C, member 30b	protein_coding	NP_001134490.1;XP_014070876.2	-4.28161	-0.574408	3.24674e-06	0.000220402	1.03498	0.314076	1.65529	0.222379	51	14
106576855	XM_014154333	LOC106576855	peroxisome proliferator-activated receptor gamma coactivator-related protein 1-like	protein_coding	XP_014009808.2	-4.28161	-0.574408	3.24674e-06	0.000220402	1.03498	0.314076	0.389364	0.07968	51	14
106573599	XM_014148779	LOC106573599	duodenase-1	protein_coding	XP_014004254.1	-4.23739	-1.33644	0.000382556	0.00984083	0.674945	0.187743	0.689211	0.140531	29	8
106593124	XM_045719159,XM_045719160,XM_045719161,XM_045719162,XM_045719163,XM_045719164,XM_045719165,XM_045719166,XM_045719167,XM_045719168	LOC106593124	histone deacetylase 9-B-like, transcript variant X2	protein_coding	XP_045575115.1;XP_045575116.1;XP_045575117.1;XP_045575118.1;XP_045575119.1;XP_045575120.1;XP_045575121.1;XP_045575122.1;XP_045575123.1;XP_045575124.1	-4.23739	-1.33644	0.000382556	0.00984083	0.674945	0.187743	0.315296	0.072828	29	8
106584591	XM_014170058	LOC106584591	hepcidin	protein_coding	XP_014025533.1	-4.23074	0.732284	2.66708e-10	5.20382e-08	1.8693	0.700805	20.2856	4.25683	129	36
106564787	XM_014131156	LOC106564787	heterogeneous nuclear ribonucleoprotein L-like	protein_coding	XP_013986631.1	-4.21901	-1.046	9.19403e-05	0.00324193	0.799525	0.231095	0.497006	0.096944	36	10
106573026	XM_045719306,XM_045719308	LOC106573026	ectonucleotide pyrophosphatase/phosphodiesterase family member 2, transcript variant X1	protein_coding	XP_045575262.1;XP_045575264.1	-4.21901	-1.046	9.19403e-05	0.00324193	0.799525	0.231095	0.42393	0.086184	36	10
106591819	XM_045724893	rasgrp4	RAS guanyl releasing protein 4	protein_coding	XP_045580849.1	-4.19785	-0.596244	4.62432e-06	0.000293375	1.02042	0.314076	0.821483	0.167476	50	14
106577884	XM_014156312,XM_014156313,XM_014156314	LOC106577884	cilia- and flagella-associated protein 251-like, transcript variant X2	protein_coding	XP_014011787.1;XP_014011788.1;XP_014011789.1	-4.19713	-2.54106	0.0419754	0.226313	0.294279	0.073296	0.231016	0.047594	11	3
106577920	XR_006760515	LOC106577920	uncharacterized LOC106577920	lncRNA	.	-4.19713	-2.54106	0.0419754	0.226313	0.294279	0.073296	0.581468	0.09005	11	3
106601284	XM_014193391,XM_045717223,XM_045717243	zgc:174356	uncharacterized protein LOC100137120 homolog, transcript variant X3	protein_coding	XP_014048866.1;XP_045573179.1;XP_045573199.1	-4.19713	-2.54106	0.0419754	0.226313	0.294279	0.073296	0.18246	0.035374	11	3
106602975	XM_014196061	LOC106602975	endosialin-like	protein_coding	XP_014051536.2	-4.19713	-2.54106	0.0419754	0.226313	0.294279	0.073296	0.159255	0.029082	11	3
123744231	XR_006770821	LOC123744231	uncharacterized LOC123744231	lncRNA	.	-4.19713	-2.54106	0.0419754	0.226313	0.294279	0.073296	0.148136	0.025063	11	3
106562300	XM_014127085,XM_014127090,XM_014127091,XM_045689191,XM_045689192,XM_045689193,XM_045689194,XM_045689195,XM_045689196,XM_045689197,XM_045689198	LOC106562300	liprin-beta-2-like, transcript variant X11	protein_coding	XP_013982560.2;XP_013982565.2;XP_013982566.2;XP_045545147.1;XP_045545148.1;XP_045545149.1;XP_045545150.1;XP_045545151.1;XP_045545152.1;XP_045545153.1;XP_045545154.1	-4.18759	0.508951	3.33491e-09	5.07152e-07	1.70608	0.62157	1.08816	0.228966	110	31
123739894	XR_006767999	LOC123739894	small nucleolar RNA U85	snoRNA	.	-4.18163	4.73213	1.20125e-20	1.09607e-17	5.45511	3.49183	296.604	64.2988	2084	590
100195361	NM_001140390,XM_014215721	elov7	Elongation of very long chain fatty acids protein 7	protein_coding	NP_001133862.1;XP_014071196.1	-4.17653	-1.94819	0.00423033	0.0542304	0.454454	0.12017	0.312819	0.061609	18	5
106603523	XM_014197330	LOC106603523	uncharacterized LOC106603523	protein_coding	XP_014052805.1	-4.17653	-1.94819	0.00423033	0.0542304	0.454454	0.12017	0.561059	0.120356	18	5
106576122	XM_014153019,XM_014153020	LOC106576122	zinc finger protein AEBP2-like, transcript variant X1	protein_coding	XP_014008494.1;XP_014008495.1	-4.16748	-1.52715	0.000819566	0.0172252	0.598609	0.165568	0.505222	0.10467	25	7
106566847	XM_014135321,XM_014135323	LOC106566847	AMP deaminase 1, transcript variant X2	protein_coding	XP_013990796.1;XP_013990798.1	-4.16239	-1.20051	0.000273436	0.00753357	0.729659	0.209582	0.496387	0.098256	32	9
106580698	XM_014162029	LOC106580698	transmembrane 4 L6 family member 5	protein_coding	XP_014017504.2	-4.15913	-0.933684	6.81982e-05	0.0025645	0.84979	0.252292	1.04981	0.223343	39	11
106566570	XM_014134698	LOC106566570	EMILIN-3	protein_coding	XP_013990173.1	-4.15519	-0.512928	3.69141e-06	0.000243657	1.06366	0.334097	0.431104	0.091858	53	15
106602562	XR_001328237	LOC106602562	uncharacterized LOC106602562	lncRNA	.	-4.1529	-0.186898	6.04382e-07	5.15103e-05	1.24987	0.411511	0.850838	0.184443	67	19
106572484	XR_001321127,XR_001321128,XR_001321129,XR_001321130,XR_001321131,XR_001321132,XR_001321133,XR_001321134	LOC106572484	uncharacterized LOC106572484, transcript variant X5	lncRNA	.	-4.11782	-0.434133	2.95456e-06	0.000205514	1.10563	0.353843	1.16771	0.250495	56	16
106593224	XM_045713448	LOC106593224	zinc finger protein 239-like	protein_coding	XP_045569404.1	-4.10218	-1.07617	0.000134587	0.0043812	0.782373	0.231095	0.72019	0.150252	35	10
106570829	XM_014143377	LOC106570829	3-hydroxy-3-methylglutaryl-coenzyme A reductase	protein_coding	XP_013998852.1	-4.08395	4.46036	9.4342e-20	7.31693e-17	5.18347	3.27076	12.5594	2.78526	1718	498
106565967	XM_014133684,XM_014133685	LOC106565967	transmembrane protein 51-like, transcript variant X1	protein_coding	XP_013989159.1;XP_013989160.1	-4.07477	-1.74641	0.00281319	0.0412057	0.518006	0.143047	0.287184	0.062445	21	6
106585517	gene-LOC106585517	LOC106585517	.	pseudogene	.	-4.07477	-1.74641	0.00281319	0.0412057	0.518006	0.143047	0.246769	0.047368	21	6
106599608	XR_001327512	LOC106599608	uncharacterized LOC106599608	lncRNA	.	-4.07477	-1.74641	0.00281319	0.0412057	0.518006	0.143047	1.14292	0.248464	21	6
106607958	XM_045719530	LOC106607958	fibronectin type III domain-containing protein 1	protein_coding	XP_045575486.1	-4.07477	-1.74641	0.00281319	0.0412057	0.518006	0.143047	0.135235	0.028733	21	6
106563451	XM_014129046,XM_014129047,XM_014129049,XM_014129050,XM_014129051,XM_014129052,XM_014129053,XM_045690046,XM_045690047,XM_045690048,XM_045690049,XR_006757679,XR_006757680,XR_006757681	LOC106563451	signal-induced proliferation-associated protein 1, transcript variant X1	protein_coding	XP_013984521.1;XP_013984522.1;XP_013984524.1;XP_013984525.1;XP_013984526.1;XP_013984527.1;XP_013984528.1;XP_045546002.1;XP_045546003.1;XP_045546004.1;XP_045546005.1	-4.05544	-0.288314	1.38794e-06	0.000106054	1.18609	0.392543	0.408475	0.090425	62	18
100380590	NM_001173875	ica69	Islet cell autoantigen 1	protein_coding	NP_001167346.1	-4.05279	-0.961616	9.86843e-05	0.00342065	0.833229	0.252292	0.597492	0.12433	38	11
106561991	XM_014126501	adamts18	ADAM metallopeptidase with thrombospondin type 1 motif, 18	protein_coding	XP_013981976.1	-4.05279	-0.961616	9.86843e-05	0.00342065	0.833229	0.252292	0.248349	0.052757	38	11
106570967	XM_014143578	LOC106570967	bone morphogenetic protein 3	protein_coding	XP_013999053.1	-4.04118	-2.24819	0.0103193	0.096025	0.365114	0.0969231	0.293439	0.055314	14	4
106574694	XM_045697862	LOC106574694	obscurin-like protein 1	protein_coding	XP_045553818.1	-4.04118	-2.24819	0.0103193	0.096025	0.365114	0.0969231	0.074338	0.015486	14	4
106599558	XM_045714612	LOC106599558	chloride channel protein 2	protein_coding	XP_045570568.1	-4.04118	-2.24819	0.0103193	0.096025	0.365114	0.0969231	0.123878	0.023468	14	4
106603524	XM_014197334,XM_014197335,XM_014197337,XM_014197338,XM_014197339,XM_014197341,XM_045717115,XM_045717116,XM_045717117,XM_045717118	LOC106603524	autism susceptibility gene 2 protein, transcript variant X10	protein_coding	XP_014052809.2;XP_014052810.2;XP_014052812.2;XP_014052813.2;XP_014052814.2;XP_014052816.2;XP_045573071.1;XP_045573072.1;XP_045573073.1;XP_045573074.1	-4.04118	-2.24819	0.0103193	0.096025	0.365114	0.0969231	0.089638	0.020882	14	4
106611883	XM_014212515,XM_045724018	LOC106611883	uncharacterized LOC106611883, transcript variant X1	protein_coding	XP_014067990.1;XP_045579974.1	-4.04118	-2.24819	0.0103193	0.096025	0.365114	0.0969231	0.358568	0.067452	14	4
106577569	XM_014155715,XM_014155717	LOC106577569	protein Dok-7, transcript variant X2	protein_coding	XP_014011190.2;XP_014011192.2	-4.03278	-1.23405	0.00040416	0.010252	0.711651	0.209582	0.297233	0.058417	31	9
106601609	XM_014193950,XM_014193958	ddhd1a	DDHD domain containing 1a, transcript variant X2	protein_coding	XP_014049425.2;XP_014049433.2	-4.02768	0.595401	2.1375e-09	3.4006e-07	1.75964	0.669631	1.14893	0.25261	116	34
106589088	XM_045709438	mfsd2ab	major facilitator superfamily domain containing 2ab	protein_coding	XP_045565394.1	-4.01604	5.15283	4.92789e-20	4.24661e-17	5.85645	3.92372	25.0694	5.6597	2768	816
106585907	XM_014172645	LOC106585907	zinc finger protein 771-like	protein_coding	XP_014028120.1	-4.01154	-0.855412	7.28479e-05	0.00269517	0.882353	0.273182	1.05841	0.220952	41	12
106579383	XM_014159227	LOC106579383	peptide Y	protein_coding	XP_014014702.1	-3.98536	-1.10697	0.000287197	0.00784305	0.765015	0.231095	2.24721	0.481078	34	10
106565165	XM_014131994,XM_014132021	LOC106565165	PHD finger protein 24-like, transcript variant X1	protein_coding	XP_013987469.1;XP_013987496.1	-3.97105	-0.474057	5.7756e-06	0.000350639	1.07778	0.353843	0.660121	0.145496	54	16
106613362	XM_014215513	LOC106613362	uncharacterized LOC106613362	protein_coding	XP_014070988.1	-3.94661	-0.397306	4.56294e-06	0.00029067	1.11936	0.373323	1.05729	0.237771	57	17
106576188	XM_014153167	LOC106576188	calcium/calmodulin-dependent protein kinase type 1D-like	protein_coding	XP_014008642.1	-3.94646	-0.990083	0.000142624	0.00459464	0.816475	0.252292	0.306034	0.068518	37	11
106590477	XM_014181551	LOC106590477	transmembrane protein 186	protein_coding	XP_014037026.1	-3.94631	-1.41101	0.000857787	0.0178478	0.637282	0.187743	1.08553	0.232061	27	8
106580627	XM_045703332,XM_045703333,XM_045703334	LOC106580627	neural proliferation differentiation and control protein 1-like, transcript variant X2	protein_coding	XP_045559288.1;XP_045559289.1;XP_045559290.1	-3.94597	-2.00423	0.00664724	0.0722049	0.432632	0.12017	0.283328	0.054057	17	5
123743383	XR_006770142	LOC123743383	uncharacterized LOC123743383	lncRNA	.	-3.94597	-2.00423	0.00664724	0.0722049	0.432632	0.12017	0.68307	0.142877	17	5
106576181	XM_045699815,XM_045699816,XM_045699817,XM_045699818,XR_006760133,XR_006760134,XR_006760135	LOC106576181	centrosomal protein of 83 kDa, transcript variant X1	protein_coding	XP_045555771.1;XP_045555772.1;XP_045555773.1;XP_045555774.1	-3.92486	-0.324408	3.62101e-06	0.000240031	1.15977	0.392543	1.05336	0.227561	60	18
123744779	XM_045724954	LOC123744779	uncharacterized LOC123744779	protein_coding	XP_045580910.1	-3.91397	-0.881878	0.000104191	0.00357953	0.866163	0.273182	0.516469	0.113091	40	12
106613448	XM_014215683,XM_045687278	vtg3	vitellogenin 3, phosvitinless, transcript variant X1	protein_coding	XP_014071158.2;XP_045543234.1	-3.90774	11.2174	1.62647e-20	1.44166e-17	11.8891	9.92384	2002.49	464.421	184337	55855
106575680	XM_014152314	LOC106575680	atypical chemokine receptor 3	protein_coding	XP_014007789.2	-3.90317	-1.26836	0.00059626	0.0136919	0.693415	0.209582	0.474286	0.100493	30	9
106571490	XM_014144652	LOC106571490	serine protease 23-like	protein_coding	XP_014000127.1	-3.89767	-0.494431	8.06982e-06	0.000457679	1.06366	0.353843	0.893311	0.198187	53	16
106597144	XM_045716362,XM_045716363,XM_045716364	LOC106597144	interferon-induced very large GTPase 1, transcript variant X3	protein_coding	XP_045572318.1;XP_045572319.1;XP_045572320.1	-3.8976	0.788624	1.53819e-09	2.55183e-07	1.89347	0.761201	0.937749	0.211298	132	40
106577695	XM_014156024	LOC106577695	fibroblast growth factor 11-like	protein_coding	XP_014011499.1	-3.88179	-1.79518	0.00432709	0.0545745	0.497131	0.143047	0.284224	0.058072	20	6
106609314	gene-LOC106609314	LOC106609314	.	pseudogene	.	-3.88179	-1.79518	0.00432709	0.0545745	0.497131	0.143047	0.204878	0.044782	20	6
106600349	XM_014191657,XM_014191671,XM_045714781,XM_045714782,XM_045714783,XM_045714784,XM_045714785,XM_045714786,XM_045714787	LOC106600349	uncharacterized LOC106600349, transcript variant X1	protein_coding	XP_014047132.2;XP_014047146.2;XP_045570737.1;XP_045570738.1;XP_045570739.1;XP_045570740.1;XP_045570741.1;XP_045570742.1;XP_045570743.1	-3.86671	1.33282	2.5724e-11	6.13874e-09	2.31326	1.01791	1.1842	0.269196	193	59
106587143	XM_045708421,XM_045708422	LOC106587143	Y+L amino acid transporter 2, transcript variant X2	protein_coding	XP_045564377.1;XP_045564378.1	-3.84013	-1.01911	0.000205848	0.00601886	0.799525	0.252292	0.538026	0.126215	36	11
106569205	XM_014140328,XM_014140337,XM_014140347,XM_014140355	LOC106569205	dual specificity phosphatase 26, transcript variant X3	protein_coding	XP_013995803.1;XP_013995812.1;XP_013995822.1;XP_013995830.1	-3.8356	-1.61229	0.00188767	0.0313833	0.55887	0.165568	0.570506	0.113564	23	7
106575983	XM_014152760	LOC106575983	ATP-binding cassette sub-family D member 2-like	protein_coding	XP_014008235.1	-3.81739	5.0128	1.05936e-18	7.30322e-16	5.70425	3.84742	18.5894	4.41127	2486	771
100195748	NM_001140777	gnds	Ral guanine nucleotide dissociation stimulator	protein_coding	NP_001134249.1	-3.80076	-1.44974	0.00128011	0.0237517	0.618075	0.187743	1.43543	0.306861	26	8
123741778	XR_006769360	LOC123741778	uncharacterized LOC123741778	lncRNA	.	-3.80076	-1.44974	0.00128011	0.0237517	0.618075	0.187743	1.14659	0.275781	26	8
106584587	XM_014170044	LOC106584587	hepcidin-1	protein_coding	XP_014025519.1	-3.79439	4.82059	2.04716e-18	1.2961e-15	5.51409	3.67566	147.534	35.2699	2173	678
106583746	XM_045705089,XM_045705090,XM_045705091,XM_045705092,XM_045705093,XM_045705094,XM_045705095,XM_045705096,XM_045705097,XM_045705098,XM_045705099,XM_045705100,XM_045705101,XM_045705102,XM_045705103,XM_045705104,XM_045705105,XM_045705106,XM_045705107	dock3	dedicator of cytokinesis 3, transcript variant X16	protein_coding	XP_045561045.1;XP_045561046.1;XP_045561047.1;XP_045561048.1;XP_045561049.1;XP_045561050.1;XP_045561051.1;XP_045561052.1;XP_045561053.1;XP_045561054.1;XP_045561055.1;XP_045561056.1;XP_045561057.1;XP_045561058.1;XP_045561059.1;XP_045561060.1;XP_045561061.1;XP_045561062.1;XP_045561063.1	-3.77355	-1.30348	0.000877812	0.0180886	0.674945	0.209582	0.096342	0.022192	29	9
106581291	XM_014163256	LOC106581291	CD83 antigen-like	protein_coding	XP_014018731.1	-3.76404	-0.620671	2.05119e-05	0.000977952	0.990861	0.334097	1.17521	0.272547	48	15
106564606	XM_045691159,XM_045691160,XM_045691161,XM_045691162,XM_045691163,XM_045691164,XM_045691165,XM_045691166	LOC106564606	girdin-like, transcript variant X1	protein_coding	XP_045547115.1;XP_045547116.1;XP_045547117.1;XP_045547118.1;XP_045547119.1;XP_045547120.1;XP_045547121.1;XP_045547122.1	-3.75487	-2.31711	0.0384743	0.215042	0.341886	0.0969231	0.067071	0.014599	13	4
106573323	XM_014148276	LOC106573323	muscarinic acetylcholine receptor M2-like	protein_coding	XP_014003751.1	-3.75487	-2.31711	0.0384743	0.215042	0.341886	0.0969231	0.21672	0.051472	13	4
106578333	XR_006760658	LOC106578333	uncharacterized LOC106578333	lncRNA	.	-3.75487	-2.31711	0.0384743	0.215042	0.341886	0.0969231	0.512705	0.114386	13	4
106585464	XM_014171690	LOC106585464	adenosine receptor A2b	protein_coding	XP_014027165.1	-3.75487	-2.31711	0.0384743	0.215042	0.341886	0.0969231	0.153967	0.036483	13	4
106592589	id-LOC106592589	LOC106592589	immunoglobulin heavy variable 3-30-3-like	V_segment	.	-3.75487	-2.31711	0.0384743	0.215042	0.341886	0.0969231	0.82149	0.153393	13	4
106608982	XM_014207275,XM_014207276,XM_014207277,XM_014207278,XM_045721810,XM_045721811	LOC106608982	serine/threonine-protein kinase kin-29-like, transcript variant X4	protein_coding	XP_014062750.1;XP_014062751.1;XP_014062752.1;XP_014062753.1;XP_045577766.1;XP_045577767.1	-3.75487	-2.31711	0.0384743	0.215042	0.341886	0.0969231	0.205156	0.046448	13	4
123727265	XR_006759144	LOC123727265	uncharacterized LOC123727265	lncRNA	.	-3.75487	-2.31711	0.0384743	0.215042	0.341886	0.0969231	0.166131	0.031915	13	4
106570652	XM_045695027	LOC106570652	1-acylglycerol-3-phosphate O-acyltransferase ABHD5-like	protein_coding	XP_045550983.1	-3.74715	2.69067	9.358e-15	3.92315e-12	3.48048	1.89146	11.8509	2.85058	494	156
106570964	XM_045695445	LOC106570964	elongation factor 2-like	protein_coding	XP_045551401.1	-3.73216	0.875284	1.45372e-09	2.43777e-07	1.94832	0.819171	1.97551	0.471608	139	44
123743428	XM_045720352,XM_045720353	LOC123743428	calponin-1-like, transcript variant X1	protein_coding	XP_045576308.1;XP_045576309.1	-3.72899	-0.380259	9.41362e-06	0.000516213	1.11936	0.392543	0.737192	0.178069	57	18
106588577	XM_014177720	LOC106588577	type-4 ice-structuring protein-like	protein_coding	XP_014033195.2	-3.71883	-0.93627	0.000212314	0.00616149	0.833229	0.273182	1.21222	0.280759	38	12
106597466	XM_014188662,XM_045714365	LOC106597466	chemokine XC receptor 1, transcript variant X1	protein_coding	XP_014044137.1;XP_045570321.1	-3.7154	-2.06246	0.0103994	0.0964771	0.410475	0.12017	0.398866	0.090132	16	5
106600476	XM_045711869	LOC106600476	zinc finger protein 2-like	protein_coding	XP_045567825.1	-3.7154	-2.06246	0.0103994	0.0964771	0.410475	0.12017	0.399558	0.08421	16	5
106602841	XR_001328309	LOC106602841	uncharacterized LOC106602841	lncRNA	.	-3.7154	-2.06246	0.0103994	0.0964771	0.410475	0.12017	0.43963	0.091088	16	5
106571200	XM_014143983	lpgat1	lysophosphatidylglycerol acyltransferase 1	protein_coding	XP_013999458.1	-3.70783	5.20748	3.64747e-18	2.21873e-15	5.88686	4.06069	27.5416	6.736	2828	903
106588762	XM_014178109,XM_045709224,XM_045709225	snrnp40	small nuclear ribonucleoprotein 40 (U5), transcript variant X3	protein_coding	XP_014033584.1;XP_045565180.1;XP_045565181.1	-3.7039	-0.174033	3.38021e-06	0.000227471	1.23734	0.448714	1.99199	0.493821	66	21
106565534	XR_006758060	LOC106565534	uncharacterized LOC106565534	lncRNA	.	-3.69526	-0.734485	5.41541e-05	0.00212931	0.929859	0.314076	0.250876	0.057726	44	14
106613856	XM_014216540,XM_045687551,XM_045687552	LOC106613856	tetratricopeptide repeat protein 39C, transcript variant X3	protein_coding	XP_014072015.1;XP_045543507.1;XP_045543508.1	-3.6932	0.368105	1.16207e-07	1.23462e-05	1.58271	0.62157	0.941491	0.224481	97	31
106585537	XM_014171851,XM_014171852	hmcn2	hemicentin 2, transcript variant X1	protein_coding	XP_014027326.2;XP_014027327.2	-3.68882	0.411541	7.72533e-08	8.71501e-06	1.61213	0.637769	0.29976	0.072388	100	32
106561002	XM_014124525	LOC106561002	mixed lineage kinase domain-like protein	protein_coding	XP_013980000.2	-3.6888	-1.8456	0.00662995	0.072136	0.47595	0.143047	0.381864	0.086696	19	6
106579333	XM_014159162	dusp3a	dual specificity phosphatase 3a	protein_coding	XP_014014637.1	-3.6888	-1.8456	0.00662995	0.072136	0.47595	0.143047	0.392538	0.089139	19	6
106602866	XM_014195818	atf5a	activating transcription factor 5a	protein_coding	XP_014051293.1	-3.6888	-1.8456	0.00662995	0.072136	0.47595	0.143047	0.21997	0.049715	19	6
123723998	XM_045704609	LOC123723998	filamin A-interacting protein 1-like	protein_coding	XP_045560565.1	-3.6888	-1.8456	0.00662995	0.072136	0.47595	0.143047	0.241203	0.054233	19	6
123726212	XR_006758567	LOC123726212	uncharacterized LOC123726212	lncRNA	.	-3.6888	-1.8456	0.00662995	0.072136	0.47595	0.143047	0.622094	0.140837	19	6
123723854	XR_006756883	LOC123723854	uncharacterized LOC123723854	lncRNA	.	-3.67067	7.04083	1.08313e-18	7.3048e-16	7.7	5.84232	99.9999	24.7074	10060	3245
106570173	XR_001320621	LOC106570173	uncharacterized LOC106570173	lncRNA	.	-3.66565	1.00821	1.14336e-09	1.94893e-07	2.04498	0.888503	4.06552	0.995143	152	49
106570457	XM_014142819	LOC106570457	tissue factor pathway inhibitor 2	protein_coding	XP_013998294.1	-3.65522	-1.48951	0.00190528	0.0315746	0.598609	0.187743	0.832646	0.206022	25	8
106589909	XM_045710001	LOC106589909	ribosome-binding protein 1-like	protein_coding	XP_045565957.1	-3.64401	5.79518	3.4006e-18	2.10994e-15	6.46131	4.63834	52.283	13.0088	4235	1376
100196194	NM_001141223	scyb7	Platelet basic protein	protein_coding	NP_001134695.1	-3.64394	-1.33945	0.00128926	0.0238217	0.656236	0.209582	1.38654	0.313166	28	9
106585278	XM_014171329,XM_014171331,XM_014171332,XM_045706855	LOC106585278	huntingtin-interacting protein 1-related protein-like, transcript variant X3	protein_coding	XP_014026804.1;XP_014026806.1;XP_014026807.1;XP_045562811.1	-3.63489	-1.20338	0.000883481	0.0181511	0.711651	0.231095	0.269949	0.061234	31	10
123728253	XM_045699984,XM_045699985,XM_045699986,XM_045699987,XM_045699988	LOC123728253	hyphal wall protein 2-like, transcript variant X5	protein_coding	XP_045555940.1;XP_045555941.1;XP_045555942.1;XP_045555943.1;XP_045555944.1	-3.63489	-1.20338	0.000883481	0.0181511	0.711651	0.231095	0.352965	0.072431	31	10
106586822	XM_045707329,XM_045707330,XM_045707331,XM_045707332,XM_045707333,XM_045707334,XM_045707335,XM_045707336,XM_045707337,XM_045707338	LOC106586822	tensin-1, transcript variant X7	protein_coding	XP_045563285.1;XP_045563286.1;XP_045563287.1;XP_045563288.1;XP_045563289.1;XP_045563290.1;XP_045563291.1;XP_045563292.1;XP_045563293.1;XP_045563294.1	-3.62893	4.05213	1.36648e-16	6.94958e-14	4.75383	3.02812	5.61295	1.39217	1263	412
106578702	XM_045700614,XM_045700622	LOC106578702	carcinoembryonic antigen-related cell adhesion molecule 1, transcript variant X1	protein_coding	XP_045556570.1;XP_045556578.1	-3.62747	-1.07891	0.000612799	0.013939	0.765015	0.252292	0.493639	0.117614	34	11
100136930	NM_001123697	LOC100136930	eggshell protein	protein_coding	NP_001117169.1	-3.62566	7.56674	1.8509e-18	1.19626e-15	8.22003	6.37441	459.944	115.047	14447	4718
106572288	gene-LOC106572288	LOC106572288	.	pseudogene	.	-3.61149	-0.758833	7.67142e-05	0.00281979	0.914197	0.314076	0.346818	0.08564	43	14
123723800	XM_045716676	LOC123723800	uncharacterized LOC123723800	protein_coding	XP_045572632.1	-3.59382	-0.274454	7.81629e-06	0.000445744	1.17299	0.430232	1.35939	0.332697	61	20
106577870	XM_045700459,XM_045700460,XM_045700461,XM_045700462,XM_045700463,XM_045700464,XM_045700465,XM_045700466,XM_045700467,XM_045700468,XM_045700470,XM_045700471,XM_045700472,XM_045700473,XM_045700474,XM_045700475,XM_045700476,XM_045700477,XM_045700478,XM_045700479	LOC106577870	immunoglobulin superfamily member 1, transcript variant X19	protein_coding	XP_045556415.1;XP_045556416.1;XP_045556417.1;XP_045556418.1;XP_045556419.1;XP_045556420.1;XP_045556421.1;XP_045556422.1;XP_045556423.1;XP_045556424.1;XP_045556426.1;XP_045556427.1;XP_045556428.1;XP_045556429.1;XP_045556430.1;XP_045556431.1;XP_045556432.1;XP_045556433.1;XP_045556434.1;XP_045556435.1	-3.59174	1.04249	1.73312e-09	2.81501e-07	2.06639	0.915329	1.06858	0.265175	155	51
106593053	XM_045720118,XM_045720120,XM_045720121,XM_045720122,XM_045720123,XM_045720124,XM_045720125,XM_045720126	LOC106593053	homologous recombination OB-fold protein-like, transcript variant X7	protein_coding	XP_045576074.1;XP_045576076.1;XP_045576077.1;XP_045576078.1;XP_045576079.1;XP_045576080.1;XP_045576081.1;XP_045576082.1	-3.58308	0.140704	6.71229e-07	5.62798e-05	1.42587	0.554892	1.20739	0.260748	82	27
106588199	XM_014176958,XM_014176968	LOC106588199	alpha-1,6-mannosylglycoprotein 6-beta-N-acetylglucosaminyltransferase B-like, transcript variant X1	protein_coding	XP_014032433.1;XP_014032443.1	-3.56768	1.1164	1.32271e-09	2.24232e-07	2.12199	0.954655	1.76403	0.443684	163	54
106564334	XM_014130381,XM_014130382	LOC106564334	dynein axonemal light chain 4, transcript variant X2	protein_coding	XP_013985856.1;XP_013985857.1	-3.5674	1.14244	7.49765e-10	1.33678e-07	2.1423	0.967529	6.34724	1.57743	166	55
123743358	XM_045719556	LOC123743358	ladderlectin-like	protein_coding	XP_045575512.1	-3.5654	6.67437	6.5243e-18	3.89237e-15	7.32644	5.5152	318.259	80.9489	7754	2575
106601335	XM_014193464,XM_014193466	LOC106601335	mitochondrial glycine transporter B-like, transcript variant X1	protein_coding	XP_014048939.1;XP_014048941.1	-3.54304	2.72551	7.24573e-14	2.61377e-11	3.49635	1.96392	8.80281	2.1371	500	167
106566107	XM_014133958	camk2n1	calcium/calmodulin dependent protein kinase II inhibitor 1	protein_coding	XP_013989433.1	-3.54206	0.452381	8.48734e-08	9.40367e-06	1.63141	0.669631	4.38938	1.12947	102	34
100194720	XM_014194811	LOC100194720	uncharacterized LOC100194720	protein_coding	XP_014050286.1	-3.54176	0.41018	1.77288e-07	1.80921e-05	1.60239	0.653788	3.04894	0.781904	99	33
106607789	XM_014205146	tdrd15	tudor domain containing 15	protein_coding	XP_014060621.2	-3.53412	-0.36342	1.86144e-05	0.000900895	1.11936	0.411511	0.314503	0.080573	57	19
123724487	gene-LOC123724487	LOC123724487	.	pseudogene	.	-3.5289	7.21498	9.3934e-18	5.29839e-15	7.86107	6.05742	269.113	69.159	11254	3776
106600868	XM_014192599	LOC106600868	sodium channel protein type 4 subunit alpha B	protein_coding	XP_014048074.1	-3.52773	-0.783586	0.000108551	0.0036804	0.898362	0.314076	0.208035	0.053295	42	14
123726951	XR_006759058	LOC123726951	small nucleolar RNA SNORA35	snoRNA	.	-3.52586	-0.88441	0.000305088	0.00819844	0.84979	0.293774	11.9817	2.86387	39	13
123743345	XM_045719545	LOC123743345	GRB2-related adapter protein-like	protein_coding	XP_045575501.1	-3.52586	-0.88441	0.000305088	0.00819844	0.84979	0.293774	1.18017	0.288693	39	13
106578054	XM_045701572,XR_006760536	LOC106578054	NHS-like protein 2, transcript variant X1	protein_coding	XP_045557528.1	-3.52369	-0.992727	0.000430003	0.0107643	0.799525	0.273182	0.242419	0.062468	36	12
106565159	XM_014131970,XM_014131980	pigo	phosphatidylinositol glycan anchor biosynthesis, class O, transcript variant X2	protein_coding	XP_013987445.1;XP_013987455.1	-3.52113	-1.10974	0.000878105	0.0180886	0.747445	0.252292	0.382664	0.093234	33	11
106572547	XM_014146801	LOC106572547	lysine-specific demethylase 9	protein_coding	XP_014002276.2	-3.51807	-1.23695	0.00127928	0.0237517	0.693415	0.231095	0.270419	0.068559	30	10
106568757	XM_014139389	LOC106568757	Krueppel-like factor 9	protein_coding	XP_013994864.1	-3.50968	-1.53036	0.00282728	0.0413145	0.578876	0.187743	0.242131	0.061799	24	8
106573384	XM_014148396,XM_014148397,XM_014148398	LOC106573384	hypoxanthine-guanine phosphoribosyltransferase-like, transcript variant X1	protein_coding	XP_014003871.1;XP_014003872.1;XP_014003873.1	-3.50968	-1.53036	0.00282728	0.0413145	0.578876	0.187743	0.768004	0.195259	24	8
106600627	XM_014192121	LOC106600627	transcription factor MafB-like	protein_coding	XP_014047596.1	-3.50968	-1.53036	0.00282728	0.0413145	0.578876	0.187743	0.254554	0.060804	24	8
106607446	XM_014204400,XM_045720647	LOC106607446	cyclic AMP-dependent transcription factor ATF-4-like, transcript variant X1	protein_coding	XP_014059875.1;XP_045576603.1	-3.50968	-1.53036	0.00282728	0.0413145	0.578876	0.187743	0.51468	0.135113	24	8
106567986	XM_014137939	LOC106567986	drebrin-like protein B	protein_coding	XP_013993414.1	-3.50372	-1.70257	0.00429585	0.0545745	0.518006	0.165568	0.361871	0.085659	21	7
106573647	XM_014148886	LOC106573647	E3 ubiquitin-protein ligase znrf1	protein_coding	XP_014004361.1	-3.50372	-1.70257	0.00429585	0.0545745	0.518006	0.165568	0.301901	0.080003	21	7
106586867	XM_014174592	LOC106586867	tripartite motif-containing protein 72-like	protein_coding	XP_014030067.1	-3.50372	-1.70257	0.00429585	0.0545745	0.518006	0.165568	0.997729	0.246775	21	7
106587614	XM_045708694,XM_045708695,XM_045708696	LOC106587614	DEP domain-containing protein 7, transcript variant X2	protein_coding	XP_045564650.1;XP_045564651.1;XP_045564652.1	-3.50372	-1.70257	0.00429585	0.0545745	0.518006	0.165568	0.421299	0.098779	21	7
123729333	XM_045704229	LOC123729333	E3 ubiquitin-protein ligase RNF186-like	protein_coding	XP_045560185.1	-3.50372	-1.70257	0.00429585	0.0545745	0.518006	0.165568	0.515408	0.123805	21	7
123730427	XR_006761832	LOC123730427	uncharacterized LOC123730427	lncRNA	.	-3.50372	-1.70257	0.00429585	0.0545745	0.518006	0.165568	0.692499	0.158777	21	7
106560913	XM_045698546	LOC106560913	ABC transporter G family member 20-like	protein_coding	XP_045554502.1	-3.49582	-1.89778	0.0101133	0.095209	0.454454	0.143047	0.196275	0.045535	18	6
106562399	XR_006762277,XR_006762278,XR_006762279,XR_006762280,XR_006762281	LOC106562399	elongator complex protein 4, transcript variant X4	lncRNA	.	-3.49582	-1.89778	0.0101133	0.095209	0.454454	0.143047	0.299622	0.072268	18	6
106585219	XM_014171185,XM_014171186	LOC106585219	uncharacterized LOC106585219, transcript variant X1	protein_coding	XP_014026660.2;XP_014026661.2	-3.49582	-1.89778	0.0101133	0.095209	0.454454	0.143047	0.26509	0.064112	18	6
106600775	XR_001327898	LOC106600775	uncharacterized LOC106600775	lncRNA	.	-3.49582	-1.89778	0.0101133	0.095209	0.454454	0.143047	0.175663	0.045027	18	6
106579856	XM_014160145,XM_014160147,XM_014160152	LOC106579856	rho-related BTB domain-containing protein 2-like, transcript variant X3	protein_coding	XP_014015620.2;XP_014015622.2;XP_014015627.1	-3.48484	-2.12305	0.0161862	0.12799	0.387973	0.12017	0.123446	0.030947	15	5
106582771	XM_014166183,XM_014166184,XM_014166185,XM_014166187,XM_014166188	LOC106582771	high mobility group protein HMGI-C-like, transcript variant X4	protein_coding	XP_014021658.1;XP_014021659.1;XP_014021660.1;XP_014021662.1;XP_014021663.1	-3.48484	-2.12305	0.0161862	0.12799	0.387973	0.12017	0.107496	0.030975	15	5
106586342	XM_014173564	si:dkey-196h17.9	exocyst complex component 3-like protein	protein_coding	XP_014029039.1	-3.48484	-2.12305	0.0161862	0.12799	0.387973	0.12017	0.299525	0.066932	15	5
106613729	XM_014216284	LOC106613729	myocyte-specific enhancer factor 2B-like	protein_coding	XP_014071759.1	-3.48484	-2.12305	0.0161862	0.12799	0.387973	0.12017	0.21574	0.056734	15	5
123741826	XR_006769376	LOC123741826	uncharacterized LOC123741826	lncRNA	.	-3.48484	-2.12305	0.0161862	0.12799	0.387973	0.12017	0.690334	0.167365	15	5
106582012	XM_014164646	LOC106582012	importin subunit alpha-4	protein_coding	XP_014020121.1	-3.48308	-0.175874	8.6622e-06	0.000484193	1.2247	0.466962	0.988045	0.25329	65	22
123742440	XR_006769595	LOC123742440	uncharacterized LOC123742440	lncRNA	.	-3.47269	0.430761	1.38699e-07	1.44877e-05	1.61213	0.669631	0.663406	0.168305	100	34
106579731	XM_014159895	LOC106579731	retinol dehydrogenase 10	protein_coding	XP_014015370.1	-3.46126	5.06462	1.70806e-16	8.41098e-14	5.72516	3.99932	70.462	18.4572	2523	863
106593813	gene-LOC106593813	LOC106593813	.	pseudogene	.	-3.45738	-0.622936	8.23111e-05	0.0029831	0.97585	0.353843	0.496291	0.128261	47	16
123730937	XR_006762380,XR_006762381,XR_006762382,XR_006762383,XR_006762384,XR_006762385,XR_006762388,XR_006762389,XR_006762390,XR_006762391,XR_006762392,XR_006762394,XR_006762395,XR_006762396,XR_006762397,XR_006762398,XR_006762399,XR_006762400,XR_006762401,XR_006762403,XR_006762404,XR_006762405,XR_006762406,XR_006762407,XR_006762409,XR_006762410,XR_006762414,XR_006762415,XR_006762416,XR_006762417,XR_006762…	LOC123730937	uncharacterized LOC123730937, transcript variant X35	lncRNA	.	-3.45507	0.65487	5.55763e-08	6.5677e-06	1.76838	0.761201	1.86884	0.46304	117	40
106601758	XM_045715510,XM_045715511,XM_045715512,XM_045715513	LOC106601758	testis-expressed protein 2, transcript variant X3	protein_coding	XP_045571466.1;XP_045571467.1;XP_045571468.1;XP_045571469.1	-3.45111	-0.712886	0.000111871	0.00376418	0.929859	0.334097	0.299011	0.077306	44	15
106561426	XM_014125391	LOC106561426	pleckstrin homology domain-containing family G member 7	protein_coding	XP_013980866.1	-3.44998	0.580683	7.44757e-08	8.49434e-06	1.71514	0.731319	1.30655	0.344098	111	38
106610500	XM_014209880	LOC106610500	uncharacterized LOC106610500	protein_coding	XP_014065355.1	-3.43572	-0.911384	0.000429203	0.0107554	0.833229	0.293774	0.417846	0.101446	38	13
106594024	XM_045687807	LOC106594024	alpha-actinin-2	protein_coding	XP_045543763.1	-3.43089	0.332169	5.67815e-07	4.89315e-05	1.54252	0.637769	0.719772	0.188207	93	32
106572030	XM_014145740	LOC106572030	uncharacterized LOC106572030	protein_coding	XP_014001215.1	-3.42612	-1.02178	0.000610301	0.0139318	0.782373	0.273182	0.810794	0.198559	35	12
106589488	XM_014179537,XM_014179538,XM_014179539,XM_014179540,XM_014179542,XM_014179543,XM_014179544,XM_014179545,XM_045710228,XM_045710229	myocd	myocardin, transcript variant X3	protein_coding	XP_014035012.1;XP_014035013.1;XP_014035014.1;XP_014035015.1;XP_014035017.1;XP_014035018.1;XP_014035019.1;XP_014035020.1;XP_045566184.1;XP_045566185.1	-3.42612	-1.02178	0.000610301	0.0139318	0.782373	0.273182	0.209198	0.055375	35	12
106569141	XM_014140158,XM_014140159,XM_014140160,XM_014140161,XM_014140162,XM_014140164,XM_014140165,XM_045694181,XM_045694182,XM_045694183,XR_001320447,XR_006758787	LOC106569141	adhesion G protein-coupled receptor L2-like, transcript variant X5	protein_coding	XP_013995633.1;XP_013995634.1;XP_013995635.1;XP_013995636.1;XP_013995637.1;XP_013995639.1;XP_013995640.1;XP_045550137.1;XP_045550138.1;XP_045550139.1	-3.4148	-1.14122	0.00125538	0.0234049	0.729659	0.252292	0.205679	0.054376	32	11
106612989	XM_014214772	LOC106612989	guided entry of tail-anchored proteins factor 1	protein_coding	XP_014070247.1	-3.4148	-1.14122	0.00125538	0.0234049	0.729659	0.252292	1.27692	0.318201	32	11
123744695	XM_045724284	LOC123744695	breakpoint cluster region protein-like	protein_coding	XP_045580240.1	-3.41036	-0.401404	3.44758e-05	0.00148342	1.09178	0.411511	0.394753	0.101248	55	19
123739904	XR_006768010	LOC123739904	small nucleolar RNA U85	snoRNA	.	-3.40432	5.14301	3.60412e-16	1.74704e-13	5.79684	4.09042	380.325	101.233	2654	923
106590666	XM_014181820	LOC106590666	somatomedin-B and thrombospondin type-1 domain-containing protein	protein_coding	XP_014037295.2	-3.40125	-1.2713	0.0018476	0.0309134	0.674945	0.231095	0.605774	0.151137	29	10
106600720	XM_014192294	LOC106600720	lysophospholipase D GDPD3-like	protein_coding	XP_014047769.1	-3.40125	-1.2713	0.0018476	0.0309134	0.674945	0.231095	0.497908	0.12812	29	10
100196302	NM_001141331	ppt2a	Lysosomal thioesterase PPT2-A	protein_coding	NP_001134803.1	-3.39381	-0.559493	6.10845e-05	0.00237472	1.00572	0.373323	1.62514	0.411177	49	17
123729559	XM_045704589	LOC123729559	COPII coat assembly protein sec16-like	protein_coding	XP_045560545.1	-3.38472	-1.4141	0.00275824	0.0407344	0.618075	0.209582	0.583261	0.156312	26	9
106589387	XM_014179292	LOC106589387	actin, aortic smooth muscle	protein_coding	XP_014034767.1	-3.36657	0.626588	1.08927e-07	1.16526e-05	1.74201	0.761201	2.70147	0.730687	114	40
106564307	XM_045692059	LOC106564307	cylicin-1	protein_coding	XP_045548015.1	-3.36414	-1.57237	0.00418133	0.0538836	0.55887	0.187743	0.680805	0.185553	23	8
106574961	gene-LOC106574961	LOC106574961	.	pseudogene	.	-3.36414	-1.57237	0.00418133	0.0538836	0.55887	0.187743	0.614144	0.167598	23	8
106580310	XR_001322861	LOC106580310	uncharacterized LOC106580310	lncRNA	.	-3.36414	-1.57237	0.00418133	0.0538836	0.55887	0.187743	2.19782	0.549212	23	8
106606718	XM_045715505	LOC106606718	cytohesin-3	protein_coding	XP_045571461.1	-3.3602	-0.834365	0.000216503	0.00627132	0.866163	0.314076	0.322377	0.086053	40	14
106602112	XM_014194585,XM_014194592,XM_014194599	ttc6	tetratricopeptide repeat domain 6, transcript variant X1	protein_coding	XP_014050060.2;XP_014050067.2;XP_014050074.2	-3.35001	-0.0395765	5.36887e-06	0.00033179	1.29894	0.52036	0.481614	0.127709	71	25
106572338	XM_014146387,XM_045694065,XM_045694076	LOC106572338	ras-related protein Rab-27B, transcript variant X3	protein_coding	XP_014001862.1;XP_045550021.1;XP_045550032.1	-3.34389	0.847809	3.03232e-08	3.76286e-06	1.90143	0.861168	1.33867	0.360651	133	47
100195829	NM_001140858	itpk1	inositol 1,3,4-triphosphate 5/6 kinase	protein_coding	NP_001134330.1	-3.33778	-1.74985	0.00962572	0.0923944	0.497131	0.165568	1.18165	0.300109	20	7
106589639	XM_014179852,XM_014179853,XM_014179855,XM_014179856,XM_014179858,XM_014179859,XM_014179860,XM_014179861	tanc2b	tetratricopeptide repeat, ankyrin repeat and coiled-coil containing 2b, transcript variant X8	protein_coding	XP_014035327.1;XP_014035328.1;XP_014035330.1;XP_014035331.1;XP_014035333.1;XP_014035334.1;XP_014035335.1;XP_014035336.1	-3.33778	-1.74985	0.00962572	0.0923944	0.497131	0.165568	0.082755	0.019436	20	7
123726693	XR_006758812	LOC123726693	uncharacterized LOC123726693	lncRNA	.	-3.33778	-1.74985	0.00962572	0.0923944	0.497131	0.165568	1.37633	0.36217	20	7
106561988	XM_014126497	LOC106561988	cadherin-11	protein_coding	XP_013981972.1	-3.33725	-0.498715	6.25423e-05	0.00241162	1.03498	0.392543	0.505645	0.13097	51	18
106612531	XM_014213735,XM_014213736,XM_014213751,XM_014213752,XM_014213753,XM_014213754,XM_014213757,XM_014213758,XM_045724477,XM_045724478,XM_045724479,XM_045724480,XM_045724481,XM_045724482,XM_045724483,XM_045724484,XM_045724485,XM_045724486,XM_045724487,XM_045724488,XM_045724489,XM_045724490,XM_045724491,XM_045724492,XM_045724493,XM_045724494,XM_045724495	phldb1b	pleckstrin homology-like domain, family B, member 1b, transcript variant X24	protein_coding	XP_014069210.1;XP_014069211.1;XP_014069226.1;XP_014069227.1;XP_014069228.1;XP_014069229.1;XP_014069232.1;XP_014069233.1;XP_045580433.1;XP_045580434.1;XP_045580435.1;XP_045580436.1;XP_045580437.1;XP_045580438.1;XP_045580439.1;XP_045580440.1;XP_045580441.1;XP_045580442.1;XP_045580443.1;XP_045580444.1;XP_045580445.1;XP_045580446.1;XP_045580447.1;XP_045580448.1;XP_045580449.1;XP_045580450.1;XP_045580…	-3.32855	-1.05141	0.00122165	0.0229553	0.765015	0.273182	0.24303	0.062481	34	12
106612542	XM_014213775	LOC106612542	ubiquitin-associated and SH3 domain-containing protein B-like	protein_coding	XP_014069250.2	-3.32855	-1.05141	0.00122165	0.0229553	0.765015	0.273182	0.232644	0.059211	34	12
123730685	XR_006762120	LOC123730685	U1 spliceosomal RNA	snRNA	.	-3.32471	-0.581074	8.41695e-05	0.00302922	0.990861	0.373323	12.3104	3.21206	48	17
123725164	XM_045689567,XM_045689568,XM_045689569,XM_045689570,XM_045689571,XM_045689572,XM_045689573,XM_045689574,XM_045689575	LOC123725164	transducin-like enhancer protein 3-B, transcript variant X1	protein_coding	XP_045545523.1;XP_045545524.1;XP_045545525.1;XP_045545526.1;XP_045545527.1;XP_045545528.1;XP_045545529.1;XP_045545530.1;XP_045545531.1	-3.32151	3.65523	2.7693e-14	1.06064e-11	4.34596	2.76973	8.73715	2.38311	940	335
106607271	XM_014204071	cdk12	cyclin-dependent kinase 12	protein_coding	XP_014059546.2	-3.31291	0.249747	1.46092e-06	0.000110273	1.48006	0.62157	0.760276	0.206186	87	31
106586778	XM_014174392	LOC106586778	major facilitator superfamily domain-containing protein 9	protein_coding	XP_014029867.1	-3.31244	0.00313971	4.26431e-06	0.000276183	1.32287	0.537729	0.566528	0.152522	73	26
106572704	XM_014147104,XM_014147105,XM_014147107	LOC106572704	ceramide kinase, transcript variant X2	protein_coding	XP_014002579.1;XP_014002580.1;XP_014002582.1	-3.30497	0.201122	2.31495e-06	0.000165074	1.44779	0.605187	0.89083	0.233282	84	30
106561365	XM_014125238,XM_045688341	LOC106561365	probable polypeptide N-acetylgalactosaminyltransferase 8, transcript variant X2	protein_coding	XP_013980713.2;XP_045544297.1	-3.30291	1.25124	3.86427e-09	5.81947e-07	2.208	1.06658	3.47222	0.944681	176	63
106560716	XM_014123877	b4galnt4a	beta-1,4-N-acetyl-galactosaminyl transferase 4a	protein_coding	XP_013979352.2	-3.30283	-1.95184	0.0153481	0.124028	0.432632	0.143047	0.089981	0.024613	17	6
106608311	XM_014206189,XM_014206190,XM_014206191	znf395b	zinc finger protein 395b, transcript variant X3	protein_coding	XP_014061664.1;XP_014061665.1;XP_014061666.1	-3.30283	-1.95184	0.0153481	0.124028	0.432632	0.143047	0.211832	0.048824	17	6
106611136	XM_014211026	LOC106611136	ornithine decarboxylase 1	protein_coding	XP_014066501.2	-3.2998	-0.365435	4.77692e-05	0.00192211	1.10563	0.430232	0.910196	0.246894	56	20
106572795	XM_014147274	LOC106572795	eosinophil peroxidase-like	protein_coding	XP_014002749.1	-3.29589	2.80009	8.24847e-13	2.61115e-10	3.54292	2.0811	6.61303	1.81435	518	186
106569147	XM_014140179	dhx30	DEAH (Asp-Glu-Ala-His) box helicase 30	protein_coding	XP_013995654.2	-3.29465	-0.761236	0.000218753	0.00631879	0.898362	0.334097	0.423136	0.116588	42	15
106585879	XM_014172598,XM_045707115	ydjc	YdjC chitooligosaccharide deacetylase homolog, transcript variant X1	protein_coding	XP_014028073.2;XP_045563071.1	-3.29257	-0.114895	9.03861e-06	0.000500723	1.24987	0.502779	1.5883	0.41831	67	24
106592199	XM_045712521	LOC106592199	protein FAM83G-like	protein_coding	XP_045568477.1	-3.29257	-0.114895	9.03861e-06	0.000500723	1.24987	0.502779	0.497651	0.13194	67	24
106578211	XM_014156854	zgc:85858	uncharacterized protein LOC405879 homolog	protein_coding	XP_014012329.1	-3.28442	-1.30646	0.00266073	0.039818	0.656236	0.231095	0.782168	0.220183	28	10
106608786	XM_014206925,XM_014206926,XM_014206927	LOC106608786	thyroid receptor-interacting protein 6-like, transcript variant X1	protein_coding	XP_014062400.1;XP_014062401.1;XP_014062402.1	-3.28135	-0.177716	2.1164e-05	0.00100393	1.21194	0.484982	0.641444	0.174499	64	23
106591758	XM_045717911	LOC106591758	ephrin-B1-like	protein_coding	XP_045573867.1	-3.27196	-0.519413	8.549e-05	0.00306254	1.02042	0.392543	0.952441	0.255438	50	18
106601740	XM_014194095	LOC106601740	NADPH oxidase organizer 1-like	protein_coding	XP_014049570.1	-3.27106	0.559647	3.15548e-07	2.94857e-05	1.68777	0.746337	1.216	0.336879	108	39
106575803	XM_045698214,XM_045698215,XM_045698216,XM_045698218,XM_045698219	LOC106575803	B- and T-lymphocyte attenuator, transcript variant X4	protein_coding	XP_045554170.1;XP_045554171.1;XP_045554172.1;XP_045554174.1;XP_045554175.1	-3.26713	-0.0115246	7.37915e-06	0.000427383	1.31095	0.537729	0.302748	0.083186	72	26
106596075	XR_006762358,XR_006762359	LOC106596075	uncharacterized LOC106596075, transcript variant X1	lncRNA	.	-3.25511	-1.45287	0.00401524	0.0525738	0.598609	0.209582	0.859961	0.306995	25	9
106563601	XR_001319293	LOC106563601	uncharacterized LOC106563601	lncRNA	.	-3.25428	-2.1862	0.0250426	0.167326	0.365114	0.12017	0.42067	0.105545	14	5
106566894	XM_014135449	LOC106566894	twist-related protein 2	protein_coding	XP_013990924.1	-3.25428	-2.1862	0.0250426	0.167326	0.365114	0.12017	0.392665	0.110851	14	5
106571013	XM_014143633,XM_045695518,XM_045695519	LOC106571013	E3 ubiquitin-protein ligase RNF19A-like, transcript variant X1	protein_coding	XP_013999108.1;XP_045551474.1;XP_045551475.1	-3.25428	-2.1862	0.0250426	0.167326	0.365114	0.12017	0.180321	0.046773	14	5
106575533	XM_014152089	LOC106575533	zinc finger protein 239-like	protein_coding	XP_014007564.2	-3.25428	-2.1862	0.0250426	0.167326	0.365114	0.12017	0.461365	0.112984	14	5
106583279	XM_014167262	smpdl3b	sphingomyelin phosphodiesterase acid like 3B	protein_coding	XP_014022737.1	-3.25428	-2.1862	0.0250426	0.167326	0.365114	0.12017	0.271947	0.06179	14	5
106596604	XR_001326720	LOC106596604	uncharacterized LOC106596604	lncRNA	.	-3.25428	-2.1862	0.0250426	0.167326	0.365114	0.12017	0.383322	0.088431	14	5
106606334	XM_045719637	LOC106606334	inositol 1,4,5-trisphosphate receptor-interacting protein-like 2	protein_coding	XP_045575593.1	-3.25428	-2.1862	0.0250426	0.167326	0.365114	0.12017	0.157429	0.040893	14	5
123727707	XM_045696671	LOC123727707	interferon-induced protein 44-like	protein_coding	XP_045552627.1	-3.25428	-2.1862	0.0250426	0.167326	0.365114	0.12017	0.59431	0.162849	14	5
106569932	XM_045694686,XM_045694687,XM_045694688,XM_045694689,XM_045694690,XM_045694691,XM_045694692	LOC106569932	ATPase family AAA domain-containing protein 2, transcript variant X7	protein_coding	XP_045550642.1;XP_045550643.1;XP_045550644.1;XP_045550645.1;XP_045550646.1;XP_045550647.1;XP_045550648.1	-3.24983	0.846743	6.03026e-08	7.0595e-06	1.89347	0.8749	1.26623	0.337208	132	48
106578961	XM_014158290,XR_006760730	acta2	actin alpha 2, smooth muscle, transcript variant X1	protein_coding	XP_014013765.1	-3.24667	0.272729	1.96508e-06	0.000142769	1.49066	0.637769	1.85765	0.518087	88	32
123743387	XM_045719797,XM_045719798	LOC123743387	lysoplasmalogenase-like, transcript variant X1	protein_coding	XP_045575753.1;XP_045575754.1	-3.24599	2.1177	3.8434e-11	8.7032e-09	2.92658	1.60055	8.69119	2.40667	321	117
106563377	XM_014128880	LOC106563377	erythropoietin-like	protein_coding	XP_013984355.1	-3.24531	0.0849585	4.64491e-06	0.000293481	1.36955	0.571852	3.55909	0.965163	77	28
106603764	XM_014197818	smfn	small fragment nuclease	protein_coding	XP_014053293.1	-3.24531	0.0849585	4.64491e-06	0.000293481	1.36955	0.571852	2.2464	0.628831	77	28
123730669	XR_006762104	LOC123730669	U1 spliceosomal RNA	snRNA	.	-3.23723	-0.691622	0.000219377	0.00631915	0.929859	0.353843	11.453	3.19819	44	16
123730778	XM_045708697,XM_045708698,XM_045708699,XM_045708700,XM_045708701,XM_045708702,XM_045708703,XM_045708704,XM_045708705	LOC123730778	transducin-like enhancer protein 3-B, transcript variant X6	protein_coding	XP_045564653.1;XP_045564654.1;XP_045564655.1;XP_045564656.1;XP_045564657.1;XP_045564658.1;XP_045564659.1;XP_045564660.1;XP_045564661.1	-3.23133	3.98108	4.4065e-14	1.62741e-11	4.64891	3.07943	10.8673	3.04093	1171	429
106566048	XM_014133855	LOC106566048	CTTNBP2 N-terminal-like protein	protein_coding	XP_013989330.1	-3.23098	-1.08165	0.00172226	0.0293086	0.747445	0.273182	0.343085	0.090409	33	12
106613636	XM_014216094,XM_014216095,XM_014216096,XM_014216097,XM_045687406,XM_045687407	LOC106613636	microtubule-associated serine/threonine-protein kinase 3, transcript variant X3	protein_coding	XP_014071569.1;XP_014071570.1;XP_014071571.1;XP_014071572.1;XP_045543362.1;XP_045543363.1	-3.22473	-0.460272	8.63371e-05	0.00308478	1.04939	0.411511	0.410245	0.11241	52	19
106575362	XM_014151845	LOC106575362	pituitary tumor-transforming gene 1 protein-interacting protein	protein_coding	XP_014007320.1	-3.21859	-1.61559	0.00616054	0.0687476	0.538583	0.187743	0.376364	0.10165	22	8
106579133	XM_014158725	LOC106579133	uncharacterized LOC106579133	protein_coding	XP_014014200.1	-3.21859	-1.61559	0.00616054	0.0687476	0.538583	0.187743	0.444316	0.119176	22	8
106579451	XM_014159365,XM_014159375,XM_014159384	LOC106579451	cytochrome b5 reductase 4-like, transcript variant X1	protein_coding	XP_014014840.1;XP_014014850.1;XP_014014859.1	-3.21859	-1.61559	0.00616054	0.0687476	0.538583	0.187743	0.216857	0.060673	22	8
106594366	XM_014185730	LOC106594366	zinc finger protein 883-like	protein_coding	XP_014041205.2	-3.21859	-1.61559	0.00616054	0.0687476	0.538583	0.187743	0.275713	0.073092	22	8
106613639	XM_014216109,XM_014216115,XM_045687413,XM_045687415	LOC106613639	CREB-regulated transcription coactivator 1, transcript variant X2	protein_coding	XP_014071584.1;XP_014071590.1;XP_045543369.1;XP_045543371.1	-3.21859	-1.61559	0.00616054	0.0687476	0.538583	0.187743	0.342801	0.092848	22	8
106588325	XM_014177193,XM_014177194,XM_014177195	LOC106588325	tripartite motif-containing protein 16, transcript variant X1	protein_coding	XP_014032668.2;XP_014032669.2;XP_014032670.2	-3.21642	-0.786014	0.000305231	0.00819844	0.882353	0.334097	0.873819	0.245098	41	15
106580858	XM_014162351,XM_014162352	LOC106580858	WD repeat-containing protein 20, transcript variant X1	protein_coding	XP_014017826.1;XP_014017827.1	-3.21562	-0.260744	3.67393e-05	0.00156992	1.15977	0.466962	0.684848	0.191346	60	22
123739915	XR_006768021	LOC123739915	small nucleolar RNA U85	snoRNA	.	-3.20915	4.16798	3.93716e-14	1.4716e-11	4.82675	3.25246	178.717	50.4352	1331	491
123728133	XM_045698718	LOC123728133	carnitine O-palmitoyltransferase 1, liver isoform-like	protein_coding	XP_045554674.1	-3.18451	3.91031	9.77646e-14	3.48615e-11	4.57613	3.03119	17.9836	5.1229	1111	413
106566295	XM_014134192	LOC106566295	breakpoint cluster region protein	protein_coding	XP_013989667.2	-3.17457	0.110701	6.24599e-06	0.000373312	1.38099	0.588616	0.359803	0.101155	78	29
100380493	NM_001173778,XM_014125457,XM_014125459,XM_014125460,XM_014125461,XM_014125462	LOC100380493	Wilms tumor protein	protein_coding	NP_001167249.1;XP_013980932.1;XP_013980934.1;XP_013980935.1;XP_013980936.1;XP_013980937.1	-3.17297	0.248264	3.2228e-06	0.000220222	1.46939	0.637769	0.986276	0.264387	86	32
106564247	XR_001319443	LOC106564247	uncharacterized LOC106564247	lncRNA	.	-3.17184	-1.79867	0.0143062	0.118447	0.47595	0.165568	0.522316	0.138612	19	7
106565127	XM_014131891	LOC106565127	ataxin-7-like protein 2	protein_coding	XP_013987366.2	-3.17184	-1.79867	0.0143062	0.118447	0.47595	0.165568	0.292103	0.080983	19	7
106569925	XM_014141670	LOC106569925	secretagogin	protein_coding	XP_013997145.1	-3.17184	-1.79867	0.0143062	0.118447	0.47595	0.165568	0.497347	0.139493	19	7
106582388	XM_014165451,XM_014165453,XM_014165454,XM_045704855	LOC106582388	uncharacterized LOC106582388, transcript variant X4	protein_coding	XP_014020926.1;XP_014020928.1;XP_014020929.1;XP_045560811.1	-3.17184	-1.79867	0.0143062	0.118447	0.47595	0.165568	0.348537	0.10802	19	7
106592257	XM_045717506	cfap300	cilia and flagella associated protein 300	protein_coding	XP_045573462.1	-3.17184	-1.79867	0.0143062	0.118447	0.47595	0.165568	0.536814	0.138949	19	7
106593810	XM_045709729	LOC106593810	regulator of G-protein signaling 3	protein_coding	XP_045565685.1	-3.17184	-1.79867	0.0143062	0.118447	0.47595	0.165568	0.349828	0.091565	19	7
106593811	XM_045709617	LOC106593811	regulator of G-protein signaling 1	protein_coding	XP_045565573.1	-3.17184	-1.79867	0.0143062	0.118447	0.47595	0.165568	0.297496	0.078158	19	7
106569960	XR_006758883	LOC106569960	H-2 class I histocompatibility antigen, Q9 alpha chain-like	transcribed_pseudogene	.	-3.1708	2.50497	1.5341e-11	3.83811e-09	3.26279	1.89146	8.02588	2.29595	418	156
106583468	XM_014167677	LOC106583468	solute carrier family 25 member 34	protein_coding	XP_014023152.1	-3.17054	0.489481	7.46631e-07	6.19325e-05	1.63141	0.731319	1.53842	0.429802	102	38
106570653	XM_014143125	LOC106570653	nuclear apoptosis-inducing factor 1-like	protein_coding	XP_013998600.1	-3.1676	-1.34246	0.00381958	0.050878	0.637282	0.231095	0.689573	0.187241	27	10
106609888	gene-LOC106609888	LOC106609888	.	pseudogene	.	-3.1676	-1.34246	0.00381958	0.050878	0.637282	0.231095	0.332589	0.094197	27	10
106606596	XM_045715555	LOC106606596	extracellular serine/threonine protein kinase FAM20C	protein_coding	XP_045571511.1	-3.16508	6.62262	4.04052e-15	1.7907e-12	7.23583	5.59411	57.0303	16.3404	7279	2723
106566031	XR_001319781	LOC106566031	uncharacterized LOC106566031	lncRNA	.	-3.16385	-0.715243	0.000303319	0.00817539	0.914197	0.353843	0.883516	0.252612	43	16
106613311	XM_014215402,XM_014215405	LOC106613311	aldehyde dehydrogenase, dimeric NADP-preferring-like, transcript variant X1	protein_coding	XP_014070877.1;XP_014070880.1	-3.16158	-0.100935	1.63682e-05	0.000815073	1.24987	0.52036	0.724397	0.209595	67	25
106573588	XM_014148754,XM_045697228	LOC106573588	transmembrane protein 161A-like, transcript variant X2	protein_coding	XP_014004229.1;XP_045553184.1	-3.14539	-0.163126	2.1164e-05	0.00100393	1.21194	0.502779	0.843771	0.236987	64	24
123733245	gene-LOC123733245	LOC123733245	.	pseudogene	.	-3.13819	-0.811213	0.000425204	0.0106897	0.866163	0.334097	1.53123	0.437969	40	15
106563856	XM_014129759,XM_014129760,XM_014129762,XM_014129763,XM_014129765,XM_045690211	smad9	SMAD family member 9, transcript variant X6	protein_coding	XP_013985234.1;XP_013985235.1;XP_013985237.1;XP_013985238.1;XP_013985240.1;XP_045546167.1	-3.13789	1.00238	6.21813e-08	7.22491e-06	2.00117	0.967529	1.59237	0.459804	146	55
106577661	XM_014155978	LOC106577661	nectin-4	protein_coding	XP_014011453.1	-3.13341	-1.1125	0.00242152	0.037408	0.729659	0.273182	0.35861	0.097348	32	12
106561295	XR_001318765,XR_006757059,XR_006757060	LOC106561295	uncharacterized LOC106561295, transcript variant X2	lncRNA	.	-3.12781	-0.228096	4.92515e-05	0.00196645	1.17299	0.484982	1.00144	0.269633	61	23
106560303	XM_014123056,XM_014123057,XM_014123058,XM_014123060,XM_014123061	glrx2	glutaredoxin 2, transcript variant X2	protein_coding	XP_013978531.1;XP_013978532.1;XP_013978533.1;XP_013978535.1;XP_013978536.1	-3.11906	0.0429789	1.02458e-05	0.000554721	1.33468	0.571852	4.00825	0.904787	74	28
106572239	XM_014146259	LOC106572239	short-chain dehydrogenase/reductase 3-like	protein_coding	XP_014001734.1	-3.11741	-0.647768	0.000299766	0.00809469	0.945353	0.373323	0.758681	0.218509	45	17
106579798	XM_045704257,XM_045704258,XM_045704259,XM_045704260,XM_045704261,XM_045704262,XM_045704263,XM_045704264,XR_006761123	LOC106579798	potassium channel subfamily T member 1, transcript variant X2	protein_coding	XP_045560213.1;XP_045560214.1;XP_045560215.1;XP_045560216.1;XP_045560217.1;XP_045560218.1;XP_045560219.1;XP_045560220.1	-3.11447	-0.116682	2.15975e-05	0.00101576	1.23734	0.52036	0.448254	0.130327	66	25
106576650	XM_045700250,XM_045700251	LOC106576650	cathepsin E-like, transcript variant X1	protein_coding	XP_045556206.1;XP_045556207.1	-3.11201	8.78918	6.16945e-15	2.65826e-12	9.38927	7.75595	731.136	216.28	32551	12385
106565530	XM_014132767	LOC106565530	activin receptor type-1B-like	protein_coding	XP_013988242.1	-3.10985	-2.00794	0.0231566	0.159727	0.410475	0.143047	0.151042	0.039127	16	6
106566188	XM_014134061	LOC106566188	deoxyribonuclease-1	protein_coding	XP_013989536.2	-3.10985	-2.00794	0.0231566	0.159727	0.410475	0.143047	0.475571	0.145141	16	6
106575994	XM_014152786,XM_014152787	tafa5a	TAFA chemokine like family member 5a, transcript variant X1	protein_coding	XP_014008261.1;XP_014008262.1	-3.10985	-2.00794	0.0231566	0.159727	0.410475	0.143047	0.140949	0.035713	16	6
106592805	XM_045715413,XM_045715414	LOC106592805	uncharacterized LOC106592805, transcript variant X1	protein_coding	XP_045571369.1;XP_045571370.1	-3.10985	-2.00794	0.0231566	0.159727	0.410475	0.143047	0.235121	0.063095	16	6
106597086	XM_014188321,XM_014188325,XM_045714460	LOC106597086	anion exchange protein 2-like, transcript variant X1	protein_coding	XP_014043796.1;XP_014043800.1;XP_045570416.1	-3.10985	-2.00794	0.0231566	0.159727	0.410475	0.143047	0.094176	0.025748	16	6
106610381	XM_014209721	LOC106610381	neuronal pentraxin-2-like	protein_coding	XP_014065196.1	-3.10985	-2.00794	0.0231566	0.159727	0.410475	0.143047	0.203278	0.058258	16	6
123742408	XM_045716399,XM_045716400	LOC123742408	C-type lectin domain family 4 member M-like, transcript variant X2	protein_coding	XP_045572355.1;XP_045572356.1	-3.10985	-2.00794	0.0231566	0.159727	0.410475	0.143047	0.17515	0.047561	16	6
106589597	XM_014179767,XM_014179768	fam20a	FAM20A golgi associated secretory pathway pseudokinase, transcript variant X2	protein_coding	XP_014035242.2;XP_014035243.2	-3.0982	3.98456	2.7422e-13	9.45235e-11	4.63822	3.12324	19.0331	5.56774	1162	444
106568912	XM_045693939,XM_045693940,XM_045693941,XM_045693942,XM_045693943,XM_045693944,XM_045693945,XM_045693946,XM_045693947,XM_045693948,XM_045693949,XM_045693950,XM_045693951,XM_045693952,XM_045693953,XM_045693954,XM_045693955,XM_045693956,XM_045693957,XM_045693958,XM_045693959,XM_045693960	LOC106568912	nucleoprotein TPR, transcript variant X4	protein_coding	XP_045549895.1;XP_045549896.1;XP_045549897.1;XP_045549898.1;XP_045549899.1;XP_045549900.1;XP_045549901.1;XP_045549902.1;XP_045549903.1;XP_045549904.1;XP_045549905.1;XP_045549906.1;XP_045549907.1;XP_045549908.1;XP_045549909.1;XP_045549910.1;XP_045549911.1;XP_045549912.1;XP_045549913.1;XP_045549914.1;XP_045549915.1;XP_045549916.1	-3.08591	-0.0716847	2.19602e-05	0.00103067	1.2623	0.537729	0.429069	0.120148	68	26
106585657	XM_014172092	LOC106585657	uncharacterized LOC106585657	protein_coding	XP_014027567.1	-3.08324	0.567084	1.0589e-06	8.40157e-05	1.67853	0.775913	0.97024	0.284712	107	41
100136549	NM_001123646	LOC100136549	CD3zeta-1	protein_coding	NP_001117118.1	-3.07609	-0.583298	0.000216832	0.00627499	0.97585	0.392543	1.71928	0.508372	47	18
106562944	XM_014128070,XM_014128071,XM_014128072,XM_045689857,XM_045689858,XM_045689859	arhgef28a	Rho guanine nucleotide exchange factor (GEF) 28a, transcript variant X1	protein_coding	XP_013983545.2;XP_013983546.2;XP_013983547.2;XP_045545813.1;XP_045545814.1;XP_045545815.1	-3.07515	-1.02445	0.00164801	0.0283718	0.765015	0.293774	0.179995	0.0522	34	13
123744240	XR_006770833	LOC123744240	uncharacterized LOC123744240	lncRNA	.	-3.07515	-1.02445	0.00164801	0.0283718	0.765015	0.293774	1.26835	0.360899	34	13
106561064	XM_014124675,XM_014124676,XM_014124679	LOC106561064	protein inscuteable homolog, transcript variant X3	protein_coding	XP_013980150.2;XP_013980151.2;XP_013980154.2	-3.07305	-1.66009	0.00903825	0.0890987	0.518006	0.187743	0.23315	0.068697	21	8
106569969	XM_014141764	LOC106569969	flotillin-1	protein_coding	XP_013997239.1	-3.07305	-1.66009	0.00903825	0.0890987	0.518006	0.187743	0.200608	0.053178	21	8
106575805	XM_045699364,XM_045699365,XM_045699366,XM_045699367	LOC106575805	ETS translocation variant 5, transcript variant X1	protein_coding	XP_045555320.1;XP_045555321.1;XP_045555322.1;XP_045555323.1	-3.07305	-1.66009	0.00903825	0.0890987	0.518006	0.187743	0.208408	0.061126	21	8
106606101	XM_045719036	LOC106606101	cytoplasmic dynein 1 light intermediate chain 1	protein_coding	XP_045574992.1	-3.07305	-1.66009	0.00903825	0.0890987	0.518006	0.187743	0.385899	0.102613	21	8
123727745	XR_006759621	LOC123727745	uncharacterized LOC123727745	lncRNA	.	-3.07305	-1.66009	0.00903825	0.0890987	0.518006	0.187743	0.760614	0.213931	21	8
106561238	XM_014124962	LOC106561238	carnitine O-palmitoyltransferase 1, liver isoform	protein_coding	XP_013980437.1	-3.07253	4.49104	1.54499e-13	5.38541e-11	5.12514	3.58875	22.5102	6.63914	1648	635
106585402	XM_045709970,XM_045709973	LOC106585402	adhesion G protein-coupled receptor E2-like, transcript variant X2	protein_coding	XP_045565926.1;XP_045565929.1	-3.06458	-0.442475	0.000156954	0.00494835	1.04939	0.430232	1.70432	0.526661	52	20
106609227	XM_014207771,XM_014207772,XM_045721943,XR_001329662	LOC106609227	dynamin-1-like protein, transcript variant X1	protein_coding	XP_014063246.1;XP_014063247.1;XP_045577899.1	-3.05996	-0.836845	0.000591283	0.013617	0.84979	0.334097	0.480738	0.136449	39	15
106603953	XM_014198217	ca4a	carbonic anhydrase IV a	protein_coding	XP_014053692.1	-3.05946	-0.028046	2.22576e-05	0.00103991	1.28683	0.554892	0.956365	0.277252	70	27
106570082	XM_045694618	LOC106570082	adhesion G protein-coupled receptor B1	protein_coding	XP_045550574.1	-3.05078	-1.37936	0.00546398	0.0640139	0.618075	0.231095	0.148512	0.044957	26	10
106609559	XM_014208490,XM_045722204	bik	BCL2 interacting killer, transcript variant X2	protein_coding	XP_014063965.1;XP_045578160.1	-3.05078	-1.37936	0.00546398	0.0640139	0.618075	0.231095	1.12114	0.315774	26	10
123744237	XM_045723049,XM_045723050,XM_045723051,XM_045723052,XM_045723053,XM_045723054,XM_045723055,XM_045723056,XR_006770825,XR_006770826,XR_006770827,XR_006770828,XR_006770829	LOC123744237	keratin-associated protein 5-1-like, transcript variant X13	protein_coding	XP_045579005.1;XP_045579006.1;XP_045579007.1;XP_045579008.1;XP_045579009.1;XP_045579010.1;XP_045579011.1;XP_045579012.1	-3.04671	0.160836	1.08685e-05	0.000580027	1.4036	0.62157	0.731476	0.183637	80	31
106598296	XM_045719963	LOC106598296	extracellular serine/threonine protein kinase FAM20C-like	protein_coding	XP_045575919.1	-3.04223	4.35221	3.04536e-13	1.01587e-10	4.98693	3.47163	11.6071	3.45775	1493	581
106566884	XM_014135427	nphp4	nephronophthisis 4	protein_coding	XP_013990902.2	-3.03944	2.03405	5.07654e-10	9.60302e-08	2.83389	1.59226	4.23906	1.25397	298	116
106568200	XM_014138328	LOC106568200	calcineurin B homologous protein 3-like	protein_coding	XP_013993803.1	-3.03489	0.0143135	1.73178e-05	0.000851302	1.31095	0.571852	1.11526	0.324892	72	28
106596975	XM_014188214,XM_045689910	LOC106596975	butyrophilin subfamily 1 member A1-like, transcript variant X1	protein_coding	XP_014043689.2;XP_045545866.1	-3.02959	2.31047	1.7426e-10	3.55662e-08	3.07482	1.7864	9.77389	2.91815	361	141
106566489	XM_014134562	LOC106566489	scavenger receptor cysteine-rich type 1 protein M130	protein_coding	XP_013990037.2	-3.02545	-0.262662	0.000113737	0.00380632	1.14642	0.484982	0.516268	0.152962	59	23
106588411	XM_014177357,XM_014177358,XM_045709678	LOC106588411	transcription factor 19, transcript variant X1	protein_coding	XP_014032832.1;XP_014032833.1;XP_045565634.1	-3.02513	-0.941444	0.000844689	0.0176226	0.799525	0.314076	0.466657	0.131807	36	14
106588822	XM_014178283,XM_045707256,XM_045707267	LOC106588822	girdin-like, transcript variant X3	protein_coding	XP_014033758.2;XP_045563212.1;XP_045563223.1	-3.02513	-0.941444	0.000844689	0.0176226	0.799525	0.314076	0.202868	0.059737	36	14
106596118	XM_045722439	LOC106596118	cathepsin E-like	protein_coding	XP_045578395.1	-3.02477	8.17739	2.83453e-14	1.07239e-11	8.76852	7.17836	540.5	162.062	21152	8280
106570328	XR_006758587	LOC106570328	uncharacterized LOC106570328	lncRNA	.	-3.02371	-2.25214	0.0384743	0.215042	0.341886	0.12017	0.335774	0.09878	13	5
123732558	XR_006763228	LOC123732558	uncharacterized LOC123732558	lncRNA	.	-3.02371	-2.25214	0.0384743	0.215042	0.341886	0.12017	0.603689	0.186095	13	5
123741482	XR_006769017	LOC123741482	uncharacterized LOC123741482	lncRNA	.	-3.02371	-2.25214	0.0384743	0.215042	0.341886	0.12017	0.511659	0.131987	13	5
106582336	XM_014165321,XM_014165322	LOC106582336	ETS translocation variant 5, transcript variant X1	protein_coding	XP_014020796.1;XP_014020797.1	-3.01708	-0.763641	0.000577021	0.0133689	0.882353	0.353843	0.436646	0.130203	41	16
106563981	XM_014129937	LOC106563981	zinc finger protein 135-like	protein_coding	XP_013985412.1	-3.01583	-0.0430205	2.90372e-05	0.00127957	1.27462	0.554892	0.564495	0.167464	69	27
100195474	NM_001140503	si:ch211-243g18.2	Keratin, type I cytoskeletal 18	protein_coding	NP_001133975.1	-3.01459	1.5288	8.40844e-09	1.19112e-06	2.40577	1.27772	4.76287	1.43738	209	82
100194951	NM_001139980	acod	Acyl-CoA desaturase	protein_coding	NP_001133452.1	-3.0059	-1.84914	0.0211438	0.150995	0.454454	0.165568	0.374706	0.101397	18	7
106573711	XM_045696665	LOC106573711	CMP-N-acetylneuraminate-beta-galactosamide-alpha-2,3-sialyltransferase 2	protein_coding	XP_045552621.1	-3.0059	-1.84914	0.0211438	0.150995	0.454454	0.165568	0.174549	0.050662	18	7
106593218	XM_045711331,XM_045711338,XM_045711343	LOC106593218	suppressor of cytokine signaling 1-like, transcript variant X1	protein_coding	XP_045567287.1;XP_045567294.1;XP_045567299.1	-3.0059	-1.84914	0.0211438	0.150995	0.454454	0.165568	0.271365	0.080227	18	7
106601989	XM_045715854	LOC106601989	monocarboxylate transporter 4	protein_coding	XP_045571810.1	-3.0059	-1.84914	0.0211438	0.150995	0.454454	0.165568	0.154951	0.043714	18	7
123742530	XM_045717591	LOC123742530	zinc finger protein 271-like	protein_coding	XP_045573547.1	-3.0059	-1.84914	0.0211438	0.150995	0.454454	0.165568	0.500677	0.155661	18	7
106585711	XM_014172232,XM_045707208	LOC106585711	guanine deaminase-like, transcript variant X2	protein_coding	XP_014027707.2;XP_045563164.1	-3.00407	3.27185	6.99382e-12	1.85444e-09	3.95055	2.53908	7.52765	2.26383	703	277
106593742	XM_014185120	LOC106593742	phospholipase A2-like	protein_coding	XP_014040595.1	-3.00354	3.35737	5.71409e-12	1.54146e-09	4.03081	2.61059	47.2732	14.2716	746	294
106584586	XM_014170039,XM_014170040	LOC106584586	harmonin-like, transcript variant X1	protein_coding	XP_014025514.2;XP_014025515.2	-3.00272	1.67346	4.15552e-09	6.19791e-07	2.52399	1.36787	3.22767	0.962186	231	91
106588398	XM_045709832	LOC106588398	proteasome subunit beta type-7-like	protein_coding	XP_045565788.1	-2.99064	0.09548	1.77254e-05	0.000865979	1.35802	0.605187	2.43332	0.716066	76	30
106570201	XM_014142279	LOC106570201	thrombospondin-3b	protein_coding	XP_013997754.1	-2.98947	-1.27424	0.00510013	0.0611129	0.656236	0.252292	0.239757	0.070278	28	11
106575211	XM_014151567,XM_014151568,XM_014151569	LOC106575211	1-phosphatidylinositol 4,5-bisphosphate phosphodiesterase delta-4-like, transcript variant X2	protein_coding	XP_014007042.2;XP_014007043.2;XP_014007044.2	-2.98947	-1.27424	0.00510013	0.0611129	0.656236	0.252292	0.309343	0.095258	28	11
106593073	XM_014184416,XM_045710224,XM_045710226,XM_045710227,XM_045710230,XR_006762574	LOC106593073	partner and localizer of BRCA2, transcript variant X4	protein_coding	XP_014039891.2;XP_045566180.1;XP_045566182.1;XP_045566183.1;XP_045566186.1	-2.98947	-1.27424	0.00510013	0.0611129	0.656236	0.252292	0.183224	0.055965	28	11
100136366	NM_001123534	LOC100136366	cystic fibrosis transmembrane conductance regulator II	protein_coding	NP_001117006.1	-2.98558	0.349673	4.46617e-06	0.000286268	1.522	0.700805	0.719081	0.215814	91	36
106598898	XR_001327312,XR_006769560	LOC106598898	uncharacterized LOC106598898, transcript variant X2	lncRNA	.	-2.98173	-0.862927	0.000820646	0.0172252	0.833229	0.334097	0.381586	0.10395	38	15
106583283	XM_014167257	LOC106583283	25-hydroxyvitamin D-1 alpha hydroxylase, mitochondrial-like	protein_coding	XP_014022732.2	-2.98074	3.64468	3.39554e-12	9.57634e-10	4.3	2.86225	10.6268	3.22528	909	361
106573286	XM_014148206	mapk12a	mitogen-activated protein kinase 12a	protein_coding	XP_014003681.1	-2.97921	-0.693956	0.000560744	0.0130994	0.914197	0.373323	1.25252	0.376915	43	17
106585127	XM_014170986,XM_014170987	LOC106585127	zinc metalloproteinase-disintegrin-like lachestatin-2, transcript variant X1	protein_coding	XP_014026461.1;XP_014026462.1	-2.97921	-0.693956	0.000560744	0.0130994	0.914197	0.373323	0.464127	0.137922	43	17
106592207	XM_045721379,XM_045721380,XM_045721381,XM_045721382,XM_045721383,XM_045721384,XM_045721385,XM_045721386,XM_045721387,XM_045721388,XM_045721389,XM_045721390	LOC106592207	zinc finger CW-type PWWP domain protein 1-like, transcript variant X5	protein_coding	XP_045577335.1;XP_045577336.1;XP_045577337.1;XP_045577338.1;XP_045577339.1;XP_045577340.1;XP_045577341.1;XP_045577342.1;XP_045577343.1;XP_045577344.1;XP_045577345.1;XP_045577346.1	-2.97921	-0.693956	0.000560744	0.0130994	0.914197	0.373323	0.594848	0.183626	43	17
106585202	XM_014171139,XM_014171140	oxct1a	3-oxoacid CoA transferase 1a, transcript variant X2	protein_coding	XP_014026614.2;XP_014026615.2	-2.97315	-0.164955	4.94045e-05	0.00197002	1.19907	0.52036	1.05149	0.312093	63	25
106591554	XM_014182772	LOC106591554	peroxisome proliferator-activated receptor gamma coactivator-related protein 1	protein_coding	XP_014038247.2	-2.97065	0.134415	1.78717e-05	0.000869017	1.38099	0.62157	0.643253	0.197127	78	31
123726153	XR_006758472	LOC123726153	uncharacterized LOC123726153	lncRNA	.	-2.97065	0.134415	1.78717e-05	0.000869017	1.38099	0.62157	6.56255	1.95549	78	31
106571916	XM_014145472	LOC106571916	cadherin-like protein 26	protein_coding	XP_014000947.1	-2.96945	0.304366	5.53388e-06	0.00034085	1.49066	0.685302	1.15072	0.344492	88	35
106576762	XM_014154135,XM_014154136,XM_014154138	LOC106576762	tumor-associated calcium signal transducer 2, transcript variant X2	protein_coding	XP_014009610.1;XP_014009611.1;XP_014009613.1	-2.9685	0.45645	3.02753e-06	0.000209183	1.59258	0.746337	2.82327	0.852495	98	39
123741856	XM_045716084	LOC123741856	ladderlectin-like	protein_coding	XP_045572040.1	-2.96305	4.64876	6.3023e-13	2.01563e-10	5.266	3.77053	109.463	33.5075	1822	728
123724997	XR_006757473	LOC123724997	small nucleolar RNA SNORA53	snoRNA	.	-2.95771	1.90246	2.62277e-09	4.10941e-07	2.71237	1.52418	49.2046	15.0318	270	108
106567247	XM_014136309	LOC106567247	semaphorin-3F-like	protein_coding	XP_013991784.1	-2.9437	-0.788444	0.000793692	0.0168303	0.866163	0.353843	0.604931	0.182423	40	16
106587271	XR_001324396	LOC106587271	uncharacterized LOC106587271	lncRNA	.	-2.9437	-0.788444	0.000793692	0.0168303	0.866163	0.353843	1.01887	0.304822	40	16
106606549	XM_045719901,XM_045719902,XR_006770169	LOC106606549	nuclear GTPase SLIP-GC-like, transcript variant X3	protein_coding	XP_045575857.1;XP_045575858.1	-2.9437	-0.788444	0.000793692	0.0168303	0.866163	0.353843	0.314994	0.095502	40	16
106576953	XM_045700774	fam98a	family with sequence similarity 98 member A	protein_coding	XP_045556730.1	-2.94137	-0.969462	0.00216503	0.034568	0.782373	0.314076	0.604562	0.174814	35	14
106605546	XM_014201332	LOC106605546	squalene monooxygenase	protein_coding	XP_014056807.2	-2.93889	1.23456	9.17223e-08	1.00548e-05	2.16233	1.12521	2.03026	0.619726	169	68
106570298	XM_014142463,XM_014142464,XM_014142465	LOC106570298	uncharacterized protein KIAA0895-like, transcript variant X2	protein_coding	XP_013997938.1;XP_013997939.1;XP_013997940.1	-2.93827	-1.17621	0.00474403	0.0581486	0.693415	0.273182	0.360955	0.111365	30	12
106579474	XM_014159415,XM_014159416,XM_014159417,XM_014159418	LOC106579474	MAP7 domain-containing protein 2-like, transcript variant X2	protein_coding	XP_014014890.2;XP_014014891.2;XP_014014892.2;XP_014014893.2	-2.93827	-1.17621	0.00474403	0.0581486	0.693415	0.273182	0.289614	0.088027	30	12
106571353	XM_014144326,XM_014144327,XM_014144328,XM_014144330,XM_014144331,XM_014144332,XM_014144333,XM_014144334,XM_014144335,XM_014144336,XM_014144337,XM_014144338,XM_014144339,XM_014144340,XM_014144341,XM_045695660,XM_045695661,XM_045695662,XM_045695663	LOC106571353	receptor-type tyrosine-protein phosphatase kappa, transcript variant X18	protein_coding	XP_013999801.1;XP_013999802.1;XP_013999803.1;XP_013999805.1;XP_013999806.1;XP_013999807.1;XP_013999808.1;XP_013999809.1;XP_013999810.1;XP_013999811.1;XP_013999812.1;XP_013999813.1;XP_013999814.1;XP_013999815.1;XP_013999816.1;XP_045551616.1;XP_045551617.1;XP_045551618.1;XP_045551619.1	-2.93707	0.371113	5.7521e-06	0.000350584	1.5323	0.716142	0.656663	0.202172	92	37
106587514	XM_045708163,XM_045708164	LOC106587514	synaptotagmin-7-like, transcript variant X2	protein_coding	XP_045564119.1;XP_045564120.1	-2.93395	-1.41719	0.00778622	0.0805515	0.598609	0.231095	0.131965	0.037511	25	10
106588264	gene-LOC106588264	LOC106588264	.	pseudogene	.	-2.93395	-1.41719	0.00778622	0.0805515	0.598609	0.231095	0.723133	0.22234	25	10
106583557	XM_014167875,XM_014167876	LOC106583557	fibroblast growth factor receptor substrate 2-like, transcript variant X1	protein_coding	XP_014023350.1;XP_014023351.1	-2.92751	-1.70597	0.0191693	0.141998	0.497131	0.187743	0.203331	0.059438	20	8
106604012	XM_014198341	LOC106604012	trophoblast glycoprotein-like	protein_coding	XP_014053816.2	-2.92751	-1.70597	0.0191693	0.141998	0.497131	0.187743	0.438016	0.126139	20	8
106613754	XM_014216330,XM_045687477	LOC106613754	mast cell protease 1A, transcript variant X1	protein_coding	XP_014071805.2;XP_045543433.1	-2.92751	-1.70597	0.0191693	0.141998	0.497131	0.187743	0.861796	0.253731	20	8
123725650	XM_045692123	LOC123725650	uncharacterized LOC123725650	protein_coding	XP_045548079.1	-2.92751	-1.70597	0.0191693	0.141998	0.497131	0.187743	0.521217	0.157158	20	8
100286682	NM_001146622	isk1	Pancreatic secretory trypsin inhibitor	protein_coding	NP_001140094.1	-2.92595	5.15765	5.04722e-13	1.64821e-10	5.75953	4.2609	167.546	51.915	2585	1046
106597385	XM_045722468	LOC106597385	lysine-specific demethylase RSBN1L-like	protein_coding	XP_045578424.1	-2.92004	0.326485	7.13852e-06	0.000417059	1.50118	0.700805	1.22221	0.369089	89	36
106604665	XM_014199545,XM_014199546	slc43a1a	solute carrier family 43 member 1a, transcript variant X2	protein_coding	XP_014055020.2;XP_014055021.2	-2.91812	3.43022	1.46445e-11	3.69364e-09	4.08951	2.69816	7.32313	2.27401	779	316
106564704	XR_001319522	LOC106564704	uncharacterized LOC106564704	lncRNA	.	-2.91686	-2.06623	0.0347041	0.202585	0.387973	0.143047	0.691924	0.20465	15	6
106565988	XM_014133726,XM_014133727,XM_014133728,XM_014133729,XM_014133730	LOC106565988	semaphorin-3F-like, transcript variant X1	protein_coding	XP_013989201.1;XP_013989202.1;XP_013989203.1;XP_013989204.1;XP_013989205.1	-2.91686	-2.06623	0.0347041	0.202585	0.387973	0.143047	0.124247	0.038722	15	6
106573364	XM_045697056	LOC106573364	E3 ubiquitin-protein ligase TRIM47	protein_coding	XP_045553012.1	-2.91686	-2.06623	0.0347041	0.202585	0.387973	0.143047	0.265069	0.085152	15	6
106585447	XM_014171656,XM_014171657	LOC106585447	multiple epidermal growth factor-like domains protein 9, transcript variant X1	protein_coding	XP_014027131.2;XP_014027132.2	-2.91686	-2.06623	0.0347041	0.202585	0.387973	0.143047	0.166132	0.045375	15	6
106588440	XM_014177448	LOC106588440	myeloid-associated differentiation marker-like	protein_coding	XP_014032923.1	-2.91686	-2.06623	0.0347041	0.202585	0.387973	0.143047	0.66445	0.211046	15	6
106598850	XM_014189862	cldn1	claudin 1	protein_coding	XP_014045337.1	-2.91686	-2.06623	0.0347041	0.202585	0.387973	0.143047	0.379156	0.099117	15	6
106600880	XM_014192626,XM_014192627,XM_014192628,XM_014192629	LOC106600880	beta-1,4-mannosyl-glycoprotein 4-beta-N-acetylglucosaminyltransferase-like, transcript variant X3	protein_coding	XP_014048101.1;XP_014048102.1;XP_014048103.1;XP_014048104.1	-2.91686	-2.06623	0.0347041	0.202585	0.387973	0.143047	0.141917	0.047933	15	6
106601432	XM_014193643,XM_014193644,XM_014193645,XM_014193646,XM_014193647,XM_045715235	LOC106601432	matrix-remodeling-associated protein 7, transcript variant X4	protein_coding	XP_014049118.1;XP_014049119.1;XP_014049120.1;XP_014049121.1;XP_014049122.1;XP_045571191.1	-2.91686	-2.06623	0.0347041	0.202585	0.387973	0.143047	0.305862	0.088882	15	6
106608969	XM_014207241,XM_014207242,XM_014207244	LOC106608969	adenylate cyclase type 4-like, transcript variant X1	protein_coding	XP_014062716.2;XP_014062717.2;XP_014062719.2	-2.91686	-2.06623	0.0347041	0.202585	0.387973	0.143047	0.099678	0.029708	15	6
106591806	XM_045689747	LOC106591806	Krueppel-like factor 13	protein_coding	XP_045545703.1	-2.91609	3.70254	8.03469e-12	2.11237e-09	4.34742	2.93287	18.5541	5.76921	941	382
106579446	XM_014159354,XM_045702657	atp6v1ab	ATPase H+ transporting V1 subunit Ab, transcript variant X2	protein_coding	XP_014014829.1;XP_045558613.1	-2.91534	-0.5639	0.000389741	0.00998366	0.97585	0.411511	0.55915	0.170869	47	19
123741878	XM_045716109	LOC123741878	zinc finger protein 184-like	protein_coding	XP_045572065.1	-2.91206	0.0678424	2.93365e-05	0.00128551	1.33468	0.605187	2.05233	0.630826	74	30
106604909	XM_014200030,XM_045718248	LOC106604909	glutamine--fructose-6-phosphate aminotransferase [isomerizing] 2-like, transcript variant X2	protein_coding	XP_014055505.1;XP_045574204.1	-2.91011	-0.7176	0.000764908	0.0164333	0.898362	0.373323	0.471412	0.140564	42	17
106571201	XR_001320872	LOC106571201	uncharacterized LOC106571201	lncRNA	.	-2.90931	4.07035	3.68525e-12	1.02998e-09	4.6989	3.26033	7.11755	2.21856	1214	494
106609316	XM_045722000	LOC106609316	uncharacterized LOC106609316	protein_coding	XP_045577956.1	-2.90864	-0.0297566	4.91047e-05	0.00196311	1.27462	0.571852	0.42	0.129128	69	28
106609842	XM_014208865	LOC106609842	class A basic helix-loop-helix protein 15-like	protein_coding	XP_014064340.2	-2.89009	0.0126391	4.88043e-05	0.00195614	1.29894	0.588616	0.892577	0.277925	71	29
106586073	gene-LOC106586073	LOC106586073	.	pseudogene	.	-2.88314	-1.30943	0.00718023	0.0763765	0.637282	0.252292	0.50028	0.145087	27	11
106572986	XM_045696627,XM_045696629,XM_045696631	LOC106572986	secretagogin, transcript variant X1	protein_coding	XP_045552583.1;XP_045552585.1;XP_045552587.1	-2.88023	-0.650058	0.000735123	0.0160604	0.929859	0.392543	0.92016	0.280634	44	18
106605397	XM_014200986,XM_014200987,XM_014200988,XM_014200989,XR_001328841	ddr1	discoidin domain receptor tyrosine kinase 1, transcript variant X1	protein_coding	XP_014056461.1;XP_014056462.1;XP_014056463.1;XP_014056464.1	-2.87966	1.08153	2.86463e-07	2.70943e-05	2.03777	1.05457	0.9297	0.289039	151	62
106582360	XM_014165414,XM_045704760,XM_045704761	LOC106582360	zinc finger protein GLI2-like, transcript variant X2	protein_coding	XP_014020889.2;XP_045560716.1;XP_045560717.1	-2.87032	-0.813667	0.00108952	0.0210987	0.84979	0.353843	0.249431	0.077649	39	16
106589065	XM_045718718,XM_045718719,XM_045718720	LOC106589065	glutamate receptor ionotropic, kainate 5-like, transcript variant X2	protein_coding	XP_045574674.1;XP_045574675.1;XP_045574676.1	-2.87032	-0.813667	0.00108952	0.0210987	0.84979	0.353843	0.355872	0.115877	39	16
106600905	XM_014192674,XM_045714958	LOC106600905	membrane-spanning 4-domains subfamily A member 4A-like, transcript variant X1	protein_coding	XP_014048149.1;XP_045570914.1	-2.86752	3.62691	1.91955e-11	4.68899e-09	4.26955	2.88278	30.25	9.49188	889	367
106589475	XM_014179504,XM_014179505	LOC106589475	butyrophilin subfamily 1 member A1, transcript variant X1	protein_coding	XP_014034979.1;XP_014034980.1	-2.86655	-0.0447439	6.36043e-05	0.00243906	1.2623	0.571852	0.8411	0.260799	68	28
106563961	XM_045690324,XM_045690325,XM_045690326	si:dkey-71l1.1	uncharacterized protein LOC569883 homolog, transcript variant X3	protein_coding	XP_045546280.1;XP_045546281.1;XP_045546282.1	-2.86628	-1.57562	0.0120982	0.106868	0.538583	0.209582	0.249974	0.072761	22	9
106586400	gene-LOC106586400	LOC106586400	.	pseudogene	.	-2.86628	-1.57562	0.0120982	0.106868	0.538583	0.209582	1.27467	0.378419	22	9
123725404	XM_045690647	LOC123725404	MICAL-like protein 2	protein_coding	XP_045546603.1	-2.86628	-1.57562	0.0120982	0.106868	0.538583	0.209582	0.429	0.137622	22	9
106576521	XM_014153737,XM_014153740	LOC106576521	oocyte zinc finger protein XlCOF22-like, transcript variant X2	protein_coding	XP_014009212.2;XP_014009215.2	-2.86356	-0.444563	0.000366334	0.00950232	1.03498	0.448714	0.290332	0.090186	51	21
106590600	XM_045710806,XM_045710807,XM_045710808,XM_045710809	LOC106590600	pleckstrin homology-like domain family B member 2, transcript variant X2	protein_coding	XP_045566762.1;XP_045566763.1;XP_045566764.1;XP_045566765.1	-2.8604	0.768968	1.34051e-06	0.000103708	1.80281	0.901978	0.681211	0.215222	121	50
106592108	XM_045687227,XM_045687228	LOC106592108	protein XRP2, transcript variant X1	protein_coding	XP_045543183.1;XP_045543184.1	-2.85793	0.554628	5.02839e-06	0.000315781	1.65044	0.804895	2.87243	0.912504	104	43
106584821	XM_045706393	smad3b	SMAD family member 3b	protein_coding	XP_045562349.1	-2.8576	-0.998017	0.00297647	0.0429484	0.765015	0.314076	0.527444	0.157577	34	14
106603916	XM_014198142	LOC106603916	proheparin-binding EGF-like growth factor	protein_coding	XP_014053617.1	-2.8576	-0.998017	0.00297647	0.0429484	0.765015	0.314076	0.774587	0.234457	34	14
106566099	XM_014133954	LOC106566099	radical S-adenosyl methionine domain-containing protein 2	protein_coding	XP_013989429.1	-2.85346	-0.585523	0.000704966	0.0155218	0.960682	0.411511	0.874209	0.267889	46	19
100329174	NM_001171787	slc5a1	solute carrier family 5 member 1	protein_coding	NP_001165258.1	-2.84145	0.515387	6.15403e-06	0.000369906	1.6218	0.790477	1.6563	0.521561	101	42
106564095	XM_045690641	LOC106564095	gastrula zinc finger protein XlCGF57.1	protein_coding	XP_045546597.1	-2.84101	-0.741626	0.00104138	0.0204774	0.882353	0.373323	0.834457	0.256359	41	17
106572638	XM_014147001	LOC106572638	protein diaphanous homolog 1	protein_coding	XP_014002476.1	-2.84101	-0.741626	0.00104138	0.0204774	0.882353	0.373323	0.323815	0.102377	41	17
106567461	XM_045693375,XM_045693376	LOC106567461	TOX high mobility group box family member 2-like, transcript variant X1	protein_coding	XP_045549331.1;XP_045549332.1	-2.8407	-1.20911	0.00660661	0.072136	0.674945	0.273182	0.36657	0.111658	29	12
106609653	XM_014208617	LOC106609653	protein mono-ADP-ribosyltransferase PARP11	protein_coding	XP_014064092.2	-2.8407	-1.20911	0.00660661	0.072136	0.674945	0.273182	0.720633	0.209813	29	12
106564493	XM_014130617	LOC106564493	uncharacterized LOC106564493	protein_coding	XP_013986092.1	-2.83996	-1.90137	0.0310526	0.189971	0.432632	0.165568	0.292686	0.09036	17	7
106569526	XM_014140967	LOC106569526	protein unc-13 homolog A	protein_coding	XP_013996442.2	-2.83996	-1.90137	0.0310526	0.189971	0.432632	0.165568	0.060757	0.019088	17	7
106593092	XM_045690524	LOC106593092	gastrula zinc finger protein XlCGF17.1-like	protein_coding	XP_045546480.1	-2.83996	-1.90137	0.0310526	0.189971	0.432632	0.165568	0.304671	0.091904	17	7
106603263	XM_014196665,XM_014196666,XM_014196667,XM_014196669,XM_014196670,XM_014196671,XM_014196672	LOC106603263	roundabout homolog 2-like, transcript variant X1	protein_coding	XP_014052140.1;XP_014052141.1;XP_014052142.1;XP_014052144.1;XP_014052145.1;XP_014052146.1;XP_014052147.1	-2.83996	-1.90137	0.0310526	0.189971	0.432632	0.165568	0.112018	0.034544	17	7
106605054	XM_014200310	LOC106605054	growth/differentiation factor 6-A-like	protein_coding	XP_014055785.1	-2.83996	-1.90137	0.0310526	0.189971	0.432632	0.165568	0.196315	0.056953	17	7
123728814	XR_006760587	LOC123728814	small nucleolar RNA SNORD10	snoRNA	.	-2.83996	-1.90137	0.0310526	0.189971	0.432632	0.165568	4.89972	1.38875	17	7
123729237	XM_045703519,XR_006760952	LOC123729237	homeobox protein SIX5-like, transcript variant X2	protein_coding	XP_045559475.1	-2.83996	-1.90137	0.0310526	0.189971	0.432632	0.165568	0.191612	0.054197	17	7
106561680	XM_014125862,XR_006757106	LOC106561680	ETS domain-containing protein Elk-3-like, transcript variant X2	protein_coding	XP_013981337.1	-2.83252	2.37452	1.36451e-09	2.3006e-07	3.10962	1.88469	8.51524	2.70843	371	155
106588528	XM_045706333,XM_045706390,XM_045706415,XM_045706431,XM_045706453,XM_045706476,XM_045706502,XM_045706556,XM_045706558,XM_045706562,XM_045706565,XM_045706567,XM_045706569,XM_045706584,XR_006761546,XR_006761550	smoc1	SPARC related modular calcium binding 1, transcript variant X2	protein_coding	XP_045562289.1;XP_045562346.1;XP_045562371.1;XP_045562387.1;XP_045562409.1;XP_045562432.1;XP_045562458.1;XP_045562512.1;XP_045562514.1;XP_045562518.1;XP_045562521.1;XP_045562523.1;XP_045562525.1;XP_045562540.1	-2.82608	0.63832	2.76591e-06	0.000193695	1.70608	0.847305	1.1076	0.347019	110	46
106562280	XM_014127057,XM_014127066,XM_014127073,XM_014127079,XM_014127088,XM_014127096,XM_045688793,XM_045688794	LOC106562280	protein transport protein Sec31A-like, transcript variant X1	protein_coding	XP_013982532.2;XP_013982541.2;XP_013982548.2;XP_013982554.2;XP_013982563.2;XP_013982571.1;XP_045544749.1;XP_045544750.1	-2.82181	2.25489	2.55593e-09	4.025e-07	3.0026	1.80086	2.60032	0.709954	341	143
106608006	XM_014205617,XM_014205618,XM_014205619,XM_014205620	LOC106608006	syntaxin-11-like, transcript variant X4	protein_coding	XP_014061092.1;XP_014061093.1;XP_014061094.1;XP_014061095.1	-2.81723	0.401999	1.15998e-05	0.000614095	1.54252	0.746337	2.02101	0.570223	93	39
106586048	XM_014172868,XM_014172873,XM_014172882,XM_014172888,XM_014172906,XM_014172912,XM_045705776,XM_045705780,XM_045705781,XM_045705788	kif16ba	kinesin family member 16Ba, transcript variant X6	protein_coding	XP_014028343.1;XP_014028348.1;XP_014028357.1;XP_014028363.1;XP_014028381.1;XP_014028387.1;XP_045561732.1;XP_045561736.1;XP_045561737.1;XP_045561744.1	-2.81437	5.1755	3.05859e-12	8.75976e-10	5.76281	4.31731	15.9181	5.1157	2591	1090
106586248	XR_001324160	LOC106586248	uncharacterized LOC106586248	lncRNA	.	-2.80157	1.11997	5.21993e-07	4.58747e-05	2.05929	1.09032	5.07253	1.6228	154	65
106571620	XM_045695840	LOC106571620	C-C chemokine receptor type 6-like	protein_coding	XP_045551796.1	-2.80095	0.24381	3.63265e-05	0.00155442	1.43687	0.685302	0.677862	0.215637	83	35
106561435	XM_045712022	LOC106561435	zinc finger protein 271-like	protein_coding	XP_045567978.1	-2.79765	-0.120259	0.00010848	0.0036804	1.21194	0.554892	1.76466	0.55698	64	27
106567728	XM_014137371,XM_014137372,XM_014137376,XM_014137377,XM_045693503,XM_045693504,XM_045693505,XM_045693506,XM_045693507,XM_045693508,XM_045693509,XM_045693510,XM_045693511,XM_045693512	ncam1a	neural cell adhesion molecule 1a, transcript variant X14	protein_coding	XP_013992846.2;XP_013992847.2;XP_013992851.2;XP_013992852.2;XP_045549459.1;XP_045549460.1;XP_045549461.1;XP_045549462.1;XP_045549463.1;XP_045549464.1;XP_045549465.1;XP_045549466.1;XP_045549467.1;XP_045549468.1	-2.79693	-0.839326	0.00149235	0.0262796	0.833229	0.353843	0.241139	0.079022	38	16
106580458	XM_014161551	LOC106580458	calbindin-like	protein_coding	XP_014017026.1	-2.79693	-0.839326	0.00149235	0.0262796	0.833229	0.353843	0.876733	0.283137	38	16
106590276	XM_014181106	sspo	SCO-spondin	protein_coding	XP_014036581.2	-2.79693	-0.839326	0.00149235	0.0262796	0.833229	0.353843	0.090965	0.028411	38	16
106564021	XM_014129989	LOC106564021	gastrula zinc finger protein XlCGF26.1-like	protein_coding	XP_013985464.2	-2.79159	-0.607466	0.000945626	0.0189878	0.945353	0.411511	0.887677	0.289793	45	19
106584118	XM_014168994,XM_014168995,XM_014168996,XM_045706134,XM_045706135	kita	KIT proto-oncogene, receptor tyrosine kinase a, transcript variant X5	protein_coding	XP_014024469.2;XP_014024470.2;XP_014024471.2;XP_045562090.1;XP_045562091.1	-2.78769	-0.407558	0.000467602	0.0114675	1.04939	0.466962	0.370543	0.122176	52	22
106588987	XM_014178583	LOC106588987	TBC1 domain family member 20	protein_coding	XP_014034058.1	-2.78376	0.591604	7.75209e-06	0.000442897	1.66923	0.833306	1.98451	0.635463	106	45
106567513	XM_014136830,XM_014136831,XM_014136832,XM_045693404	LOC106567513	dihydropyrimidinase-related protein 3-like, transcript variant X3	protein_coding	XP_013992305.1;XP_013992306.1;XP_013992307.1;XP_045549360.1	-2.78238	-0.0751826	0.000106442	0.00364074	1.23734	0.571852	0.756337	0.240797	66	28
106575592	XM_045699061,XM_045699062,XM_045699063,XM_045699064,XM_045699065	LOC106575592	runt-related transcription factor 1-like, transcript variant X2	protein_coding	XP_045555017.1;XP_045555018.1;XP_045555019.1;XP_045555020.1;XP_045555021.1	-2.78197	-1.75329	0.0276789	0.177035	0.47595	0.187743	0.25436	0.074724	19	8
106582808	XM_014166256	skib	v-ski avian sarcoma viral oncogene homolog b	protein_coding	XP_014021731.1	-2.78197	-1.75329	0.0276789	0.177035	0.47595	0.187743	0.176734	0.05179	19	8
123738822	XM_045713544	LOC123738822	zinc finger protein 2 homolog	protein_coding	XP_045569500.1	-2.78197	-1.75329	0.0276789	0.177035	0.47595	0.187743	0.905638	0.286328	19	8
106609399	XM_014208189	LOC106609399	lysine-specific demethylase 7B-like	protein_coding	XP_014063664.2	-2.77878	2.38181	2.66029e-09	4.1265e-07	3.10962	1.90491	3.01164	0.981601	371	158
106568948	XM_014139820	mpv17l2	MPV17 mitochondrial inner membrane protein like 2	protein_coding	XP_013995295.1	-2.77681	-1.34547	0.0100683	0.0951702	0.618075	0.252292	0.497321	0.154388	26	11
106574787	XM_014150870	ackr3b	atypical chemokine receptor 3b	protein_coding	XP_014006345.1	-2.77681	-1.34547	0.0100683	0.0951702	0.618075	0.252292	0.383592	0.122075	26	11
106601368	XM_014193544,XM_014193545	zgc:158403	tetratricopeptide repeat protein 39A, transcript variant X2	protein_coding	XP_014049019.1;XP_014049020.1	-2.77681	-1.34547	0.0100683	0.0951702	0.618075	0.252292	0.362891	0.120213	26	11
100136444	NM_001123578	fabp3	fatty acid binding protein 3, muscle and heart	protein_coding	NP_001117050.1	-2.77384	-1.02713	0.00557603	0.0648127	0.747445	0.314076	3.4038	1.13754	33	14
106584275	XM_014169338,XM_014169339	LOC106584275	flavin-containing monooxygenase 5-like, transcript variant X2	protein_coding	XP_014024813.2;XP_014024814.2	-2.77384	-1.02713	0.00557603	0.0648127	0.747445	0.314076	0.548157	0.171248	33	14
106598169	XM_014189233	LOC106598169	sodium/potassium-transporting ATPase subunit beta-3	protein_coding	XP_014044708.1	-2.77384	-1.02713	0.00557603	0.0648127	0.747445	0.314076	0.443591	0.143103	33	14
106606439	XM_045719848,XM_045719849,XM_045719850,XM_045719851	LOC106606439	sialoadhesin, transcript variant X1	protein_coding	XP_045575804.1;XP_045575805.1;XP_045575806.1;XP_045575807.1	-2.77191	-0.766046	0.00141482	0.0253125	0.866163	0.373323	0.505795	0.153159	40	17
123723684	XM_014187087	LOC123723684	zinc finger protein 239-like	protein_coding	XP_014042562.1	-2.77191	-0.766046	0.00141482	0.0253125	0.866163	0.373323	0.399877	0.126186	40	17
106564630	XM_014130798	LOC106564630	transcription initiation factor TFIID subunit 5-like	protein_coding	XP_013986273.2	-2.77056	-0.544772	0.000674911	0.0149556	0.97585	0.430232	0.734222	0.233965	47	20
123725162	XM_045689538,XM_045689539,XM_045689540	LOC123725162	proline-rich protein 2-like, transcript variant X1	protein_coding	XP_045545494.1;XP_045545495.1;XP_045545496.1	-2.77056	-0.544772	0.000674911	0.0149556	0.97585	0.430232	0.445556	0.139973	47	20
106593833	XM_045708270	LOC106593833	multiple C2 and transmembrane domain-containing protein 2-like	protein_coding	XP_045564226.1	-2.75561	0.144557	5.94916e-05	0.00231569	1.36955	0.653788	0.710553	0.228915	77	33
106572774	XR_001321189	LOC106572774	uncharacterized LOC106572774	lncRNA	.	-2.75292	-0.300007	0.000430601	0.0107643	1.10563	0.502779	2.13612	0.68092	56	24
106599307	XM_014190470,XM_014190471,XM_045714683,XM_045714684	LOC106599307	catenin delta-2-like, transcript variant X4	protein_coding	XP_014045945.2;XP_014045946.2;XP_045570639.1;XP_045570640.1	-2.75152	-0.484677	0.000645307	0.0144753	1.00572	0.448714	0.313517	0.103502	49	21
106580587	XM_014161805	LOC106580587	FYN-binding protein 1-like	protein_coding	XP_014017280.1	-2.74703	-0.944032	0.00216503	0.034568	0.782373	0.334097	0.550529	0.18436	35	15
106605008	XM_014200198,XM_014200199,XM_014200200	LOC106605008	stathmin, transcript variant X2	protein_coding	XP_014055673.1;XP_014055674.1;XP_014055675.1	-2.74703	-0.944032	0.00216503	0.034568	0.782373	0.334097	1.34559	0.434812	35	15
106568697	XM_014139263,XM_014139264,XM_045693837,XM_045693838	LOC106568697	abl interactor 1, transcript variant X1	protein_coding	XP_013994738.1;XP_013994739.1;XP_045549793.1;XP_045549794.1	-2.74313	-1.24275	0.00916578	0.0895591	0.656236	0.273182	0.520929	0.166843	28	12
106581922	XM_014164392,XM_014164393,XM_014164394,XM_014164395	gpm6bb	glycoprotein M6Bb, transcript variant X1	protein_coding	XP_014019867.1;XP_014019868.1;XP_014019869.1;XP_014019870.1	-2.74313	-1.24275	0.00916578	0.0895591	0.656236	0.273182	0.401788	0.130958	28	12
106562715	XM_014127704,XM_014127705	LOC106562715	lamin-L(III)-like, transcript variant X2	protein_coding	XP_013983179.1;XP_013983180.1	-2.73667	-1.61889	0.0173117	0.133266	0.518006	0.209582	0.293066	0.092651	21	9
106579378	XM_014159218,XM_014159219,XR_006760747	LOC106579378	interleukin-21 receptor, transcript variant X1	protein_coding	XP_014014693.1;XP_014014694.1	-2.73667	-1.61889	0.0173117	0.133266	0.518006	0.209582	0.475446	0.158482	21	9
123743047	XM_045717744	LOC123743047	zinc finger protein 595-like	protein_coding	XP_045573700.1	-2.73667	-1.61889	0.0173117	0.133266	0.518006	0.209582	0.317843	0.101264	21	9
106577838	XM_014156201	LOC106577838	shootin-1	protein_coding	XP_014011676.2	-2.73586	0.335296	2.27007e-05	0.00105584	1.49066	0.731319	1.38647	0.449859	88	38
106587226	XM_014175403,XM_014175404,XM_014175405,XM_014175408,XM_014175409,XM_045708671	LOC106587226	uncharacterized LOC106587226, transcript variant X6	protein_coding	XP_014030878.2;XP_014030879.2;XP_014030880.2;XP_014030883.2;XP_014030884.2;XP_045564627.1	-2.7342	-0.426977	0.000616405	0.0139767	1.03498	0.466962	0.667135	0.211531	51	22
106612079	XM_045724135,XM_045724136,XM_045724137	LOC106612079	protein Daple-like, transcript variant X1	protein_coding	XP_045580091.1;XP_045580092.1;XP_045580093.1	-2.7342	-0.426977	0.000616405	0.0139767	1.03498	0.466962	0.404518	0.127681	51	22
123743845	XR_006770712	LOC123743845	uncharacterized LOC123743845	lncRNA	.	-2.73082	3.0456	5.50291e-10	1.02226e-07	3.70644	2.43633	103.212	34.2887	586	254
106611534	XM_014211826	LOC106611534	glutathione S-transferase P	protein_coding	XP_014067301.1	-2.73069	1.40692	2.09447e-07	2.07593e-05	2.27698	1.26734	7.84212	2.59114	187	81
106602459	XM_014195126	LOC106602459	neurotrophin receptor-interacting factor homolog	protein_coding	XP_014050601.2	-2.72971	-0.629738	0.001266	0.0235887	0.929859	0.411511	0.697155	0.227443	44	19
123728112	XM_045698697	LOC123728112	CD44 antigen-like	protein_coding	XP_045554653.1	-2.72753	-0.0464682	0.000134138	0.0043795	1.24987	0.588616	0.770334	0.252898	67	29
106577684	XR_006760491	LOC106577684	RNA-binding protein 4B-like	transcribed_pseudogene	.	-2.72355	-0.865434	0.00203931	0.0331233	0.816475	0.353843	0.827812	0.273466	37	16
106561294	XR_001318760,XR_001318762,XR_001318763,XR_001318764,XR_006757061,XR_006757062	LOC106561294	uncharacterized LOC106561294, transcript variant X2	lncRNA	.	-2.72348	-0.199895	0.000187747	0.00563295	1.15977	0.537729	0.394184	0.129954	60	26
106576825	XM_014154266	inpp5f	inositol polyphosphate-5-phosphatase F	protein_coding	XP_014009741.2	-2.70444	0.0380248	9.98922e-05	0.0034548	1.29894	0.62157	0.461543	0.15541	71	31
106592158	XM_045709752,XM_045709753	LOC106592158	DENN domain-containing protein 1B-like, transcript variant X1	protein_coding	XP_045565708.1;XP_045565709.1	-2.70444	0.0380248	9.98922e-05	0.0034548	1.29894	0.62157	0.777563	0.253981	71	31
106575559	XM_045697828,XM_045697830	LOC106575559	integral membrane protein GPR180-like, transcript variant X2	protein_coding	XP_045553784.1;XP_045553786.1	-2.70386	-0.318043	0.000561363	0.013104	1.09178	0.502779	0.749963	0.238519	55	24
106569149	XM_014140181,XM_014140182	wrnip1	WRN helicase interacting protein 1, transcript variant X1	protein_coding	XP_013995656.2;XP_013995657.2	-2.70281	-0.790874	0.00191784	0.0317487	0.84979	0.373323	0.54979	0.177141	39	17
106570559	XM_014143004	si:dkeyp-120h9.1	Y+L amino acid transporter 2-like	protein_coding	XP_013998479.1	-2.70199	2.4233	5.25153e-09	7.64874e-07	3.13687	1.95748	4.50266	1.50494	379	166
106579901	XM_014160255	LOC106579901	neuronal calcium sensor 1-like	protein_coding	XP_014015730.1	-2.70031	-1.49585	0.0156043	0.12498	0.55887	0.231095	0.318359	0.104529	23	10
106586322	XM_014173495,XM_045707370	LOC106586322	ly6/PLAUR domain-containing protein 6B, transcript variant X2	protein_coding	XP_014028970.1;XP_045563326.1	-2.70031	-1.49585	0.0156043	0.12498	0.55887	0.231095	0.54538	0.170673	23	10
106591490	XM_045687029	LOC106591490	B-cell receptor CD22-like	protein_coding	XP_045542985.1	-2.70031	-1.49585	0.0156043	0.12498	0.55887	0.231095	0.635175	0.208274	23	10
106600495	XM_014191884,XM_014191886	LOC106600495	kin of IRRE-like protein 1, transcript variant X1	protein_coding	XP_014047359.1;XP_014047361.1	-2.70031	-1.49585	0.0156043	0.12498	0.55887	0.231095	0.32225	0.108337	23	10
106603192	XM_014196515	LOC106603192	gamma-aminobutyric acid receptor subunit beta-4-like	protein_coding	XP_014051990.1	-2.70031	-1.49585	0.0156043	0.12498	0.55887	0.231095	0.302136	0.096831	23	10
123728271	XR_006760179	LOC123728271	uncharacterized LOC123728271	lncRNA	.	-2.69549	-0.505149	0.000854382	0.0178009	0.990861	0.448714	1.38471	0.460504	48	21
106564271	XM_045690796,XM_045690797	LOC106564271	histone-arginine methyltransferase CARM1, transcript variant X1	protein_coding	XP_045546752.1;XP_045546753.1	-2.69398	0.0784899	9.76363e-05	0.00340334	1.32287	0.637769	0.99974	0.32971	73	32
106595916	XM_014182942	LOC106595916	lysine-rich nucleolar protein 1-like	protein_coding	XP_014038417.2	-2.69007	-1.05682	0.00759456	0.0790625	0.729659	0.314076	0.644331	0.205825	32	14
106612600	XM_045724442	LOC106612600	WD repeat-containing protein 20-like	protein_coding	XP_045580398.1	-2.69007	-1.05682	0.00759456	0.0790625	0.729659	0.314076	0.341024	0.117731	32	14
100526824	NM_001199226,XM_014158543	tbx21	T-box transcription factor 21	protein_coding	NP_001186155.1;XP_014014018.1	-2.68689	-0.0616221	0.000172321	0.00530349	1.23734	0.588616	0.58279	0.194618	66	29
106610137	XM_014209310,XM_014209313	LOC106610137	uncharacterized LOC106610137, transcript variant X2	protein_coding	XP_014064785.1;XP_014064788.2	-2.68436	-0.719958	0.00180168	0.0303577	0.882353	0.392543	0.75638	0.257817	41	18
123724996	XR_006757472	LOC123724996	small nucleolar RNA SNORA53	snoRNA	.	-2.67924	1.42199	3.40842e-07	3.17535e-05	2.28309	1.28802	34.1948	11.5082	188	83
106589405	XM_014179358	msh2	mutS homolog 2 (E. coli)	protein_coding	XP_014034833.1	-2.67876	1.77138	7.56416e-08	8.56434e-06	2.5697	1.50665	3.39168	1.14936	240	106
106563652	XM_014129418	LOC106563652	NEDD4-binding protein 2-like 1	protein_coding	XP_013984893.2	-2.67402	-1.95549	0.0452806	0.235424	0.410475	0.165568	0.835729	0.274536	16	7
106569201	XM_014140317,XM_014140318	LOC106569201	cell division cycle protein 20 homolog, transcript variant X1	protein_coding	XP_013995792.1;XP_013995793.1	-2.67402	-1.95549	0.0452806	0.235424	0.410475	0.165568	0.396396	0.136959	16	7
106593717	XM_045700632,XM_045700633	LOC106593717	TSC22 domain family protein 4-like, transcript variant X2	protein_coding	XP_045556588.1;XP_045556589.1	-2.67402	-1.95549	0.0452806	0.235424	0.410475	0.165568	0.424568	0.14962	16	7
106576379	id-LOC106576379	LOC106576379	Ig kappa chain V region 3547-like	V_segment	.	-2.67048	-1.38241	0.0140563	0.117586	0.598609	0.252292	0.738657	0.233875	25	11
106591009	XM_045723739,XM_045723740,XM_045723741,XM_045723742	LOC106591009	sodium/calcium exchanger 3, transcript variant X1	protein_coding	XP_045579695.1;XP_045579696.1;XP_045579697.1;XP_045579698.1	-2.6688	-0.972079	0.00297647	0.0429484	0.765015	0.334097	0.267535	0.087743	34	15
106606080	XM_045719131,XM_045719132,XM_045719133,XM_045719134,XR_006770002	LOC106606080	DENN domain-containing protein 3, transcript variant X2	protein_coding	XP_045575087.1;XP_045575088.1;XP_045575089.1;XP_045575090.1	-2.6688	-0.972079	0.00297647	0.0429484	0.765015	0.334097	0.292092	0.098607	34	15
106589366	XM_014179245,XM_014179246,XM_014179247,XM_045710270,XR_006762585,XR_006762586	LOC106589366	serine-rich coiled-coil domain-containing protein 2-like, transcript variant X3	protein_coding	XP_014034720.2;XP_014034721.2;XP_014034722.2;XP_045566226.1	-2.66846	4.33828	9.69542e-11	2.07435e-08	4.92575	3.58667	11.4672	4.1052	1429	634
106585173	XM_014171089	LOC106585173	BAG family molecular chaperone regulator 4-like	protein_coding	XP_014026564.1	-2.65613	-0.122049	0.000228795	0.00657214	1.19907	0.571852	1.01683	0.345102	63	28
106610245	XM_045722612	LOC106610245	chymotrypsin-like elastase family member 2A	protein_coding	XP_045578568.1	-2.65147	0.410336	3.42116e-05	0.00147409	1.5323	0.775913	5.28137	1.77438	92	41
106562503	XM_045690393	LOC106562503	tRNA-uridine aminocarboxypropyltransferase 1-like	protein_coding	XP_045546349.1	-2.65017	-0.892008	0.00277966	0.0409077	0.799525	0.353843	0.360515	0.117139	36	16
100195461	NM_001140490	marcs	Myristoylated alanine-rich C-kinase substrate	protein_coding	NP_001133962.1	-2.64632	4.10899	1.88545e-10	3.7982e-08	4.70118	3.38552	23.3281	7.99377	1216	544
106584785	XM_045706327,XM_045706328	LOC106584785	inner centromere protein-like, transcript variant X1	protein_coding	XP_045562283.1;XP_045562284.1	-2.64556	-1.27717	0.0126641	0.110452	0.637282	0.273182	0.381678	0.129481	27	12
106604250	XM_014198717,XM_014198718	LOC106604250	uncharacterized LOC106604250, transcript variant X1	protein_coding	XP_014054192.2;XP_014054193.1	-2.64556	-1.27717	0.0126641	0.110452	0.637282	0.273182	0.401371	0.139094	27	12
106611470	XM_014211706,XM_014211707,XM_014211708,XM_045723798	LOC106611470	mitochondrial antiviral-signaling protein, transcript variant X2	protein_coding	XP_014067181.1;XP_014067182.1;XP_014067183.1;XP_045579754.1	-2.64556	-1.27717	0.0126641	0.110452	0.637282	0.273182	0.628218	0.187874	27	12
123743889	XR_006770741	LOC123743889	small nucleolar RNA SNORA53	snoRNA	.	-2.64556	-1.27717	0.0126641	0.110452	0.637282	0.273182	4.95859	1.59437	27	12
106565803	XM_014133352,XM_014133353,XM_014133354,XM_014133355,XM_014133356,XM_045691788,XM_045691789,XM_045691790	LOC106565803	tubulin monoglycylase TTLL3, transcript variant X6	protein_coding	XP_013988827.2;XP_013988828.2;XP_013988829.2;XP_013988830.2;XP_013988831.2;XP_045547744.1;XP_045547745.1;XP_045547746.1	-2.64474	0.441716	3.37462e-05	0.00145809	1.55267	0.790477	0.88758	0.290145	94	42
100195263	NM_001140292,XM_014175699	tbb3	Tubulin beta-3 chain	protein_coding	NP_001133764.1;XP_014031174.1	-2.6434	-0.284125	0.000430601	0.0107643	1.10563	0.52036	1.20289	0.267985	56	25
106576365	XM_045700263,XM_045700264,XM_045700265,XM_045700266,XM_045700267,XM_045700268,XM_045700269,XM_045700270	LOC106576365	proline-rich protein 5-like, transcript variant X3	protein_coding	XP_045556219.1;XP_045556220.1;XP_045556221.1;XP_045556222.1;XP_045556223.1;XP_045556224.1;XP_045556225.1;XP_045556226.1	-2.63947	-0.525906	0.0011292	0.0216777	0.97585	0.448714	0.94094	0.316812	47	21
106598281	XM_045701249	chac2	ChaC, cation transport regulator homolog 2 (E. coli)	protein_coding	XP_045557205.1	-2.63947	-0.525906	0.0011292	0.0216777	0.97585	0.448714	1.82709	0.608341	47	21
100195685	XM_014164935	LOC100195685	serine/threonine-protein kinase SIK2	protein_coding	XP_014020410.1	-2.63642	-1.80216	0.0397031	0.21877	0.454454	0.187743	0.129513	0.046201	18	8
106571823	XM_045716003	LOC106571823	zinc finger protein 180-like	protein_coding	XP_045571959.1	-2.63642	-1.80216	0.0397031	0.21877	0.454454	0.187743	1.06189	0.372444	18	8
106578736	gene-LOC106578736	LOC106578736	.	pseudogene	.	-2.63642	-1.80216	0.0397031	0.21877	0.454454	0.187743	0.974282	0.319765	18	8
106583132	XM_014166966	LOC106583132	dnaJ homolog subfamily C member 11	protein_coding	XP_014022441.1	-2.63642	-1.80216	0.0397031	0.21877	0.454454	0.187743	0.313977	0.103597	18	8
106590190	XM_014180925,XM_014180926,XM_014180927,XM_014180928	LOC106590190	transcriptional activator GLI3, transcript variant X1	protein_coding	XP_014036400.1;XP_014036401.1;XP_014036402.1;XP_014036403.1	-2.63642	-1.80216	0.0397031	0.21877	0.454454	0.187743	0.106249	0.032645	18	8
106595526	XM_045722258	LOC106595526	alpha-N-acetylneuraminide alpha-2,8-sialyltransferase-like	protein_coding	XP_045578214.1	-2.63642	-1.80216	0.0397031	0.21877	0.454454	0.187743	0.141309	0.045849	18	8
123738796	gene-LOC123738796	LOC123738796	.	pseudogene	.	-2.63642	-1.80216	0.0397031	0.21877	0.454454	0.187743	0.739221	0.262245	18	8
123742582	XR_006769739	LOC123742582	uncharacterized LOC123742582	lncRNA	.	-2.63642	-1.80216	0.0397031	0.21877	0.454454	0.187743	0.367707	0.117987	18	8
106590712	XM_014181871	LOC106590712	galectin-2	protein_coding	XP_014037346.1	-2.63505	3.97148	2.83111e-10	5.48934e-08	4.56739	3.26555	70.1653	24.1414	1104	496
106564337	XM_045690859	LOC106564337	gastrula zinc finger protein XlCGF46.1-like	protein_coding	XP_045546815.1	-2.63371	-0.816123	0.00259342	0.0391702	0.833229	0.373323	0.422549	0.14617	38	17
106567375	XM_014136540,XM_014136541,XM_014136542,XM_014136543,XM_045693374	LOC106567375	sterile alpha motif domain-containing protein 11, transcript variant X5	protein_coding	XP_013992015.1;XP_013992016.1;XP_013992017.1;XP_013992018.1;XP_045549330.1	-2.63371	-0.816123	0.00259342	0.0391702	0.833229	0.373323	0.230392	0.093023	38	17
106588172	XM_014176894	LOC106588172	ephrin-A1-like	protein_coding	XP_014032369.1	-2.63371	-0.816123	0.00259342	0.0391702	0.833229	0.373323	0.650646	0.216784	38	17
123738853	XM_045713548	LOC123738853	zinc finger protein 239-like	protein_coding	XP_045569504.1	-2.63371	-0.816123	0.00259342	0.0391702	0.833229	0.373323	1.22726	0.416186	38	17
106563789	XM_014129642,XR_001319319	LOC106563789	uncharacterized LOC106563789, transcript variant X2	protein_coding	XP_013985117.1	-2.62981	2.27809	2.13934e-08	2.75389e-06	2.99889	1.87105	3.58238	1.27946	340	153
106603518	XM_014197310,XM_014197311,XM_014197315,XM_014197317,XM_014197318,XM_045717122,XM_045717123	LOC106603518	clathrin heavy chain 1, transcript variant X6	protein_coding	XP_014052785.2;XP_014052786.2;XP_014052790.2;XP_014052792.2;XP_014052793.2;XP_045573078.1;XP_045573079.1	-2.6297	7.04616	2.8364e-11	6.66618e-09	7.58847	6.20571	59.601	20.5688	9308	4191
106579678	gene-LOC106579678	LOC106579678	.	pseudogene	.	-2.62776	1.00927	3.28491e-06	0.000222506	1.95599	1.06658	1.29723	0.444391	140	63
106595389	XM_045707325,XM_045707326,XM_045707327,XM_045707328	LOC106595389	unconventional myosin-XVI, transcript variant X3	protein_coding	XP_045563281.1;XP_045563282.1;XP_045563283.1;XP_045563284.1	-2.62444	-1.17904	0.0114183	0.102854	0.674945	0.293774	0.149729	0.050295	29	13
106600898	XM_014192661,XM_014192662,XM_014192663,XM_014192664	LOC106600898	brain-specific angiogenesis inhibitor 1-associated protein 2-like protein 2, transcript variant X3	protein_coding	XP_014048136.1;XP_014048137.1;XP_014048138.1;XP_014048139.1	-2.62076	0.560835	2.60615e-05	0.00117858	1.63141	0.847305	1.83993	0.623832	102	46
106576355	XM_014153477	LOC106576355	lysine-specific demethylase 7B-like	protein_coding	XP_014008952.1	-2.61633	3.56521	8.10703e-10	1.429e-07	4.17743	2.91305	6.62182	2.29624	831	376
123729986	XR_006761680	LOC123729986	U1 spliceosomal RNA	snRNA	.	-2.61295	1.52753	5.19809e-07	4.58126e-05	2.36026	1.36787	52.5179	18.1588	201	91
106573871	XM_014149287,XM_045697270,XM_045697271	LOC106573871	N-acetyllactosaminide beta-1,3-N-acetylglucosaminyltransferase 3, transcript variant X1	protein_coding	XP_014004762.2;XP_045553226.1;XP_045553227.1	-2.60706	-1.66344	0.0348449	0.202585	0.497131	0.209582	0.383657	0.132293	20	9
106584497	XM_014169871,XM_014169872	LOC106584497	transcription intermediary factor 1-alpha-like, transcript variant X2	protein_coding	XP_014025346.1;XP_014025347.1	-2.60706	-1.66344	0.0348449	0.202585	0.497131	0.209582	0.182445	0.058836	20	9
106587148	XM_014175208,XM_014175209,XM_014175210	LOC106587148	docking protein 4-like, transcript variant X2	protein_coding	XP_014030683.1;XP_014030684.1;XP_014030685.1	-2.60706	-1.66344	0.0348449	0.202585	0.497131	0.209582	0.129964	0.031484	20	9
106608195	XR_001329408	LOC106608195	uncharacterized LOC106608195	lncRNA	.	-2.60706	-1.66344	0.0348449	0.202585	0.497131	0.209582	0.373267	0.129875	20	9
106598660	gene-LOC106598660	LOC106598660	.	pseudogene	.	-2.60595	-0.675307	0.00225486	0.0355992	0.898362	0.411511	0.606019	0.206435	42	19
106604723	XM_045711676,XM_045711722	LOC106604723	fibronectin type III domain-containing protein 4-like, transcript variant X1	protein_coding	XP_045567632.1;XP_045567678.1	-2.59344	2.67667	9.44331e-09	1.31372e-06	3.34977	2.18396	10.6167	4.04685	447	204
106591684	XM_014182909	LOC106591684	GTPase IMAP family member 8-like	protein_coding	XP_014038384.1	-2.59188	1.48747	6.64246e-07	5.5997e-05	2.32515	1.34832	2.47561	0.859255	195	89
106593448	XM_045713286	LOC106593448	gelsolin-related protein of 125 kDa	protein_coding	XP_045569242.1	-2.59057	-1.00066	0.00557603	0.0648127	0.747445	0.334097	2.40993	0.846092	33	15
106593309	XM_045699105,XM_045699106,XM_045699107,XM_045699108,XM_045699109	LOC106593309	collagen alpha-1(XVIII) chain-like, transcript variant X4	protein_coding	XP_045555061.1;XP_045555062.1;XP_045555063.1;XP_045555064.1;XP_045555065.1	-2.59028	0.579355	2.13283e-05	0.00100864	1.64096	0.861168	0.334498	0.115686	103	47
106584547	XM_014169965	LOC106584547	gastrula zinc finger protein XlCGF57.1-like	protein_coding	XP_014025440.2	-2.58633	0.240836	8.86442e-05	0.00314646	1.41478	0.716142	0.83161	0.290622	81	37
106583350	XM_014167447	LOC106583350	zinc finger and SCAN domain-containing protein 2-like	protein_coding	XP_014022922.1	-2.58348	-1.53679	0.0219259	0.154452	0.538583	0.231095	0.3089	0.109972	22	10
106584673	XM_014170177	LOC106584673	SIN3-HDAC complex-associated factor	protein_coding	XP_014025652.2	-2.58348	-1.53679	0.0219259	0.154452	0.538583	0.231095	0.234012	0.080722	22	10
106595012	XM_014186399	LOC106595012	zinc finger protein OZF-like	protein_coding	XP_014041874.2	-2.58348	-1.53679	0.0219259	0.154452	0.538583	0.231095	0.446581	0.153499	22	10
106599864	XR_006769572,XR_006769573	LOC106599864	uncharacterized LOC106599864, transcript variant X2	lncRNA	.	-2.58348	-1.53679	0.0219259	0.154452	0.538583	0.231095	0.190547	0.063636	22	10
106600392	XM_014191701	LOC106600392	rho GTPase-activating protein 30-like	protein_coding	XP_014047176.1	-2.58348	-1.53679	0.0219259	0.154452	0.538583	0.231095	0.175049	0.061017	22	10
106613347	XM_045724888,XM_045724889,XM_045724890,XM_045724891,XM_045724892	ryr1b	ryanodine receptor 1b (skeletal), transcript variant X1	protein_coding	XP_045580844.1;XP_045580845.1;XP_045580846.1;XP_045580847.1;XP_045580848.1	-2.58348	-1.53679	0.0219259	0.154452	0.538583	0.231095	0.057694	0.018886	22	10
123727376	XR_006759371	LOC123727376	uncharacterized LOC123727376	lncRNA	.	-2.58348	-1.53679	0.0219259	0.154452	0.538583	0.231095	0.705412	0.246387	22	10
106604868	XM_014199951,XM_014199952	LOC106604868	Kv channel-interacting protein 1, transcript variant X2	protein_coding	XP_014055426.1;XP_014055427.1	-2.58345	-0.546957	0.0014896	0.0262796	0.960682	0.448714	0.524709	0.183456	46	21
100196468	NM_001141497	mbl2	Mannose-binding protein C	protein_coding	NP_001134969.1	-2.57899	3.9892	6.45983e-10	1.1584e-07	4.57613	3.30159	38.9997	13.7063	1111	510
106595161	XM_045697245,XM_045697250,XM_045697251,XM_045697252,XM_045697253,XM_045697257,XM_045697258,XM_045697259,XM_045697262,XM_045697269	LOC106595161	histone deacetylase 9-B-like, transcript variant X10	protein_coding	XP_045553201.1;XP_045553206.1;XP_045553207.1;XP_045553208.1;XP_045553209.1;XP_045553213.1;XP_045553214.1;XP_045553215.1;XP_045553218.1;XP_045553225.1	-2.57679	-0.919065	0.00377845	0.0505628	0.782373	0.353843	0.310552	0.105083	35	16
106590232	XM_014181022	nell3	NELL (neural EGFL like) family member 3	protein_coding	XP_014036497.2	-2.57526	1.31082	1.64015e-06	0.000120861	2.18208	1.24637	1.75023	0.613402	172	79
106569321	XM_045694219,XM_045694220	LOC106569321	GREB1-like protein, transcript variant X1	protein_coding	XP_045550175.1;XP_045550176.1	-2.57478	3.91808	7.8202e-10	1.38632e-07	4.50733	3.23925	6.32818	2.22387	1057	486
123729955	XR_006761651	LOC123729955	U1 spliceosomal RNA	snRNA	.	-2.57372	-0.486805	0.00139798	0.0251417	0.990861	0.466962	12.3165	4.39815	48	22
106579471	XM_014159407,XM_014159408,XM_014159409,XM_014159410	LOC106579471	ribosomal protein S6 kinase alpha-3, transcript variant X2	protein_coding	XP_014014882.1;XP_014014883.1;XP_014014884.1;XP_014014885.1	-2.57022	2.34524	3.86938e-08	4.72598e-06	3.04995	1.93799	4.04021	1.42246	354	163
106603969	XM_014198279	LOC106603969	heart- and neural crest derivatives-expressed protein 1	protein_coding	XP_014053754.2	-2.56461	-0.841807	0.00349787	0.0482286	0.816475	0.373323	0.950654	0.321844	37	17
106610773	XM_014210332,XM_014210333	LOC106610773	collagen alpha-1(XII) chain-like, transcript variant X1	protein_coding	XP_014065807.2;XP_014065808.2	-2.56461	-0.841807	0.00349787	0.0482286	0.816475	0.373323	0.122472	0.043137	37	17
106602034	XM_045715767,XM_045715768,XM_045715769,XM_045715770	LOC106602034	pulmonary surfactant-associated protein D-like, transcript variant X1	protein_coding	XP_045571723.1;XP_045571724.1;XP_045571725.1;XP_045571726.1	-2.56414	-1.42028	0.0195301	0.143805	0.578876	0.252292	0.890234	0.295236	24	11
106608811	XM_014206970,XM_014206971	LOC106608811	perforin-1-like, transcript variant X2	protein_coding	XP_014062445.2;XP_014062446.2	-2.56414	-1.42028	0.0195301	0.143805	0.578876	0.252292	0.302758	0.107786	24	11
106612135	XM_014213041	LOC106612135	proheparin-binding EGF-like growth factor	protein_coding	XP_014068516.1	-2.56414	-1.42028	0.0195301	0.143805	0.578876	0.252292	0.382173	0.132795	24	11
106600906	XR_006769383	LOC106600906	peroxisomal membrane protein PMP34-like	transcribed_pseudogene	.	-2.55378	-0.768453	0.00323827	0.0456543	0.84979	0.392543	0.925122	0.322669	39	18
106601886	XM_045715647,XM_045715648	LOC106601886	vasorin-like, transcript variant X1	protein_coding	XP_045571603.1;XP_045571604.1	-2.55232	1.91093	1.83302e-07	1.8463e-05	2.67103	1.63323	2.18655	0.765643	261	121
106583291	XM_014167272,XM_014167273,XM_014167274,XM_014167275,XM_014167277,XM_014167278,XM_014167279,XM_045705229	LOC106583291	LIM domain and actin-binding protein 1, transcript variant X2	protein_coding	XP_014022747.1;XP_014022748.1;XP_014022749.1;XP_014022750.1;XP_014022752.1;XP_014022753.1;XP_014022754.1;XP_045561185.1	-2.54986	1.00097	6.48052e-06	0.000382215	1.94061	1.0785	1.53939	0.52812	138	64
106582568	XM_014165783,XM_014165785,XM_014165788,XM_014165790,XM_045704942,XM_045704943,XM_045704944	tmem169b	transmembrane protein 169b, transcript variant X6	protein_coding	XP_014021258.1;XP_014021260.1;XP_014021263.1;XP_014021265.1;XP_045560898.1;XP_045560899.1;XP_045560900.1	-2.54918	-0.320012	0.00115793	0.0220383	1.07778	0.52036	0.75973	0.26141	54	25
100195307	NM_001140336	prmt3	protein arginine methyltransferase 3	protein_coding	NP_001133808.1	-2.54799	-1.3124	0.0174197	0.133303	0.618075	0.273182	0.585587	0.202488	26	12
106562395	XM_014127258,XM_045689297	LOC106562395	retinoblastoma-like protein 2, transcript variant X1	protein_coding	XP_013982733.2;XP_045545253.1	-2.54799	-1.3124	0.0174197	0.133303	0.618075	0.273182	0.408054	0.137995	26	12
106590623	XM_045708291,XM_045708293,XM_045708297	LOC106590623	tRNA (guanine(26)-N(2))-dimethyltransferase, transcript variant X1	protein_coding	XP_045564247.1;XP_045564249.1;XP_045564253.1	-2.54799	-1.3124	0.0174197	0.133303	0.618075	0.273182	0.412133	0.145269	26	12
106591235	XM_014182453,XM_045708873	LOC106591235	sialoadhesin, transcript variant X1	protein_coding	XP_014037928.2;XP_045564829.1	-2.54799	-1.3124	0.0174197	0.133303	0.618075	0.273182	0.473189	0.160035	26	12
106602607	XM_014195347	LOC106602607	zinc finger protein 467-like	protein_coding	XP_014050822.2	-2.54799	-1.3124	0.0174197	0.133303	0.618075	0.273182	0.579335	0.202442	26	12
100196213	NM_001141242	ssa27	Sjoegren syndrome/scleroderma autoantigen 1 homolog	protein_coding	NP_001134714.1	-2.54407	-0.698627	0.00299889	0.0431315	0.882353	0.411511	1.53853	0.528215	41	19
106569248	XM_014140430,XM_014140431,XM_014140432,XM_014140434,XM_014140435	LOC106569248	E3 ubiquitin-protein ligase RNF31, transcript variant X1	protein_coding	XP_013995905.2;XP_013995906.2;XP_013995907.2;XP_013995909.2;XP_013995910.2	-2.54226	-0.268423	0.000693457	0.0152901	1.10563	0.537729	0.524432	0.189807	56	26
106589094	XM_045709863,XM_045709864,XM_045709866,XM_045709867,XM_045709868	kiaa1522	KIAA1522 ortholog, transcript variant X5	protein_coding	XP_045565819.1;XP_045565820.1;XP_045565822.1;XP_045565823.1;XP_045565824.1	-2.53657	0.780596	1.95152e-05	0.000940092	1.77707	0.967529	0.628096	0.223438	118	55
106569982	XM_014141794	LOC106569982	carcinoembryonic antigen-related cell adhesion molecule 6-like	protein_coding	XP_013997269.1	-2.535	1.4965	1.17077e-06	9.26548e-05	2.32515	1.36787	1.81102	0.647973	195	91
106564281	XR_006757892	LOC106564281	uncharacterized LOC106564281	lncRNA	.	-2.5343	-1.21198	0.0155637	0.124942	0.656236	0.293774	4.30099	1.52921	28	13
106609398	XM_014208184,XM_014208185,XM_014208188,XM_045722159	LOC106609398	endoplasmic reticulum-Golgi intermediate compartment protein 2, transcript variant X1	protein_coding	XP_014063659.1;XP_014063660.1;XP_014063663.1;XP_045578115.1	-2.5343	-1.21198	0.0155637	0.124942	0.656236	0.293774	0.502703	0.179065	28	13
106604151	XR_001328607	LOC106604151	glutathione peroxidase 3-like	transcribed_pseudogene	.	-2.53305	7.84977	1.31816e-10	2.74452e-08	8.37395	7.03971	432.526	154.862	16079	7516
106579494	XM_014159437	LOC106579494	C-C motif chemokine 20	protein_coding	XP_014014912.1	-2.53135	0.141425	0.000224545	0.00645603	1.3464	0.685302	2.39121	0.847654	75	35
106582375	XM_014165432	LOC106582375	Krueppel-like factor 7	protein_coding	XP_014020907.2	-2.52889	1.01463	7.63579e-06	0.000440307	1.94832	1.09032	1.50818	0.54152	139	65
123730428	XM_045707114	LOC123730428	carbohydrate deacetylase-like	protein_coding	XP_045563070.1	-2.52743	-0.568311	0.00257631	0.0391204	0.945353	0.448714	0.962111	0.338578	45	21
106573520	XM_014148639	LOC106573520	zona pellucida sperm-binding protein 4	protein_coding	XP_014004114.2	-2.52682	11.8192	1.25063e-10	2.62151e-08	12.3384	11.0015	6129.01	2200	251719	117955
106607101	XM_045720418,XM_045720419,XM_045720420,XM_045720421	LOC106607101	activating transcription factor 7-interacting protein 1, transcript variant X2	protein_coding	XP_045576374.1;XP_045576375.1;XP_045576376.1;XP_045576377.1	-2.52433	-0.12384	0.000464327	0.0114143	1.18609	0.588616	0.54077	0.188804	62	29
106607740	XM_014205018	LOC106607740	sodium-dependent glucose transporter 1	protein_coding	XP_014060493.2	-2.52433	-0.12384	0.000464327	0.0114143	1.18609	0.588616	0.717475	0.258735	62	29
106586142	XM_014173036,XM_014173037,XM_014173039,XR_006761915	LOC106586142	signal transducer and activator of transcription 1-alpha/beta, transcript variant X4	protein_coding	XP_014028511.2;XP_014028512.2;XP_014028514.2	-2.52257	0.898407	1.10212e-05	0.0005855	1.86116	1.03023	1.32625	0.471881	128	60
123729944	XR_006761643	LOC123729944	U1 spliceosomal RNA	snRNA	.	-2.52023	-0.507295	0.00182998	0.0307704	0.97585	0.466962	12.1336	4.37814	47	22
100194685	XM_045704590,XM_045704591,XM_045704592,XM_045704594	aff3	AF4/FMR2 family, member 3, transcript variant X1	protein_coding	XP_045560546.1;XP_045560547.1;XP_045560548.1;XP_045560550.1	-2.51234	-1.02981	0.00759456	0.0790625	0.729659	0.334097	0.244617	0.086834	32	15
106570834	XM_014143395	LOC106570834	ectoderm-neural cortex protein 1	protein_coding	XP_013998870.2	-2.51141	1.70502	5.42231e-07	4.72517e-05	2.4927	1.50665	1.58099	0.569772	225	106
123723894	XM_045696405,XM_045696406	LOC123723894	tumor necrosis factor receptor superfamily member 14-like, transcript variant X1	protein_coding	XP_045552361.1;XP_045552362.1	-2.5034	-0.946621	0.005121	0.0613156	0.765015	0.353843	1.20955	0.425224	34	16
123729933	XR_006761632	LOC123729933	U1 spliceosomal RNA	snRNA	.	-2.50014	2.02524	2.4117e-07	2.33078e-05	2.76133	1.72707	73.2355	26.4316	281	133
106564928	XR_006757967,XR_006757968,XR_006757969	LOC106564928	uncharacterized LOC106564928, transcript variant X1	lncRNA	.	-2.49711	3.54731	4.97464e-09	7.31414e-07	4.14257	2.93942	4.98969	1.81028	810	384
106565963	XM_045722646	LOC106565963	uncharacterized LOC106565963	protein_coding	XP_045578602.1	-2.49695	-0.286062	0.000896798	0.0183761	1.09178	0.537729	0.413253	0.14955	55	26
106594177	XM_045713165	LOC106594177	oocyte zinc finger protein XlCOF6.1-like	protein_coding	XP_045569121.1	-2.49551	-0.867942	0.00470459	0.0577793	0.799525	0.373323	0.64289	0.229484	36	17
123725224	XM_045690338	LOC123725224	splicing regulatory glutamine/lysine-rich protein 1-like	protein_coding	XP_045546294.1	-2.49407	0.166149	0.000269375	0.00744816	1.35802	0.700805	1.46082	0.521795	76	36
106582368	XM_014165424,XM_014165425	LOC106582368	ras-related protein Rab-5B-like, transcript variant X2	protein_coding	XP_014020899.1;XP_014020900.1	-2.49068	0.203211	0.000173128	0.00532304	1.38099	0.716142	2.27727	0.827039	78	37
100195237	NM_001140266	gfpt1	glutamine-fructose-6-phosphate transaminase 1	protein_coding	NP_001133738.1	-2.48966	1.9321	3.75828e-07	3.47003e-05	2.68032	1.6652	2.85624	1.03562	263	125
106606686	XM_014203030	LOC106606686	TBC1 domain family member 16-like	protein_coding	XP_014058505.2	-2.48849	-0.793305	0.00432459	0.0545745	0.833229	0.392543	0.311976	0.110064	38	18
106566064	XM_014133882,XM_014133883	gnai2b	guanine nucleotide binding protein (G protein), alpha inhibiting activity polypeptide 2b, transcript variant X1	protein_coding	XP_013989357.1;XP_013989358.1	-2.48816	5.56076	5.36077e-10	1.00185e-07	6.09394	4.80988	46.3301	16.7778	3272	1557
100196839	XM_045691549,XM_045691550,XM_045691551	LOC100196839	eukaryotic translation initiation factor 4E transporter, transcript variant X1	protein_coding	XP_045547505.1;XP_045547506.1;XP_045547507.1	-2.48549	1.27474	3.97763e-06	0.000259785	2.1423	1.24637	1.80024	0.645508	166	79
123728982	XR_006760672	LOC123728982	uncharacterized LOC123728982	lncRNA	.	-2.48319	0.882548	1.56199e-05	0.000789213	1.84473	1.03023	4.46007	1.61769	126	60
106564043	gene-LOC106564043	LOC106564043	.	pseudogene	.	-2.47744	-1.70936	0.048953	0.246698	0.47595	0.209582	0.387902	0.137667	19	9
106571147	XM_014143879,XM_014143880	mycn	MYCN proto-oncogene, bHLH transcription factor, transcript variant X1	protein_coding	XP_013999354.1;XP_013999355.1	-2.47744	-1.70936	0.048953	0.246698	0.47595	0.209582	0.24837	0.091148	19	9
106580833	XR_006760968	LOC106580833	kelch-like protein 12	transcribed_pseudogene	.	-2.47744	-1.70936	0.048953	0.246698	0.47595	0.209582	0.258678	0.0917	19	9
106590955	gene-LOC106590955	LOC106590955	.	pseudogene	.	-2.47744	-1.70936	0.048953	0.246698	0.47595	0.209582	1.12247	0.381343	19	9
106603322	XM_014196856,XM_014196884,XM_014196902	LOC106603322	centromere protein O-like, transcript variant X2	protein_coding	XP_014052331.1;XP_014052359.1;XP_014052377.1	-2.47744	-1.70936	0.048953	0.246698	0.47595	0.209582	0.821142	0.27963	19	9
106604449	XR_001328674,XR_006769990	LOC106604449	uncharacterized LOC106604449, transcript variant X2	lncRNA	.	-2.47744	-1.70936	0.048953	0.246698	0.47595	0.209582	0.35535	0.109014	19	9
106600937	XM_014192734,XM_014192735,XR_006769159	LOC106600937	26S proteasome non-ATPase regulatory subunit 11, transcript variant X3	protein_coding	XP_014048209.1;XP_014048210.1	-2.47614	0.375492	0.000118334	0.00393048	1.49066	0.790477	1.87588	0.711428	88	42
106573888	XM_014149319,XM_045697286	si:ch73-40i7.2	FYN-binding protein 1, transcript variant X2	protein_coding	XP_014004794.1;XP_045553242.1	-2.4729	-0.00698277	0.000508818	0.0121798	1.24987	0.637769	1.31585	0.46623	67	32
106585787	XM_014172406	endog	endonuclease G	protein_coding	XP_014027881.1	-2.4729	-0.00698277	0.000508818	0.0121798	1.24987	0.637769	1.97708	0.71439	67	32
106588168	XM_014176885,XM_014176886	LOC106588168	pygopus homolog 2, transcript variant X1	protein_coding	XP_014032360.2;XP_014032361.2	-2.47215	0.754713	3.36086e-05	0.00145417	1.75085	0.967529	1.12959	0.43313	115	55
106612984	XM_014214760,XM_014214762,XM_014214764	LOC106612984	sacsin-like, transcript variant X1	protein_coding	XP_014070235.1;XP_014070237.1;XP_014070239.1	-2.46914	4.51903	1.82493e-09	2.94869e-07	5.07055	3.82814	4.91265	1.85616	1585	760
106566740	XM_014135084,XM_014135086,XM_014135087,XM_014135088	LOC106566740	SS18L1 subunit of BAF chromatin remodeling complex, transcript variant X4	protein_coding	XP_013990559.1;XP_013990561.1;XP_013990562.1;XP_013990563.1	-2.46666	-1.57888	0.0306351	0.188383	0.518006	0.231095	0.159604	0.056456	21	10
123725413	XM_045690707	LOC123725413	caspase recruitment domain-containing protein 8-like	protein_coding	XP_045546663.1	-2.46666	-1.57888	0.0306351	0.188383	0.518006	0.231095	0.375994	0.141872	21	10
123743219	XM_045719320	LOC123743219	transmembrane protein 65-like	protein_coding	XP_045575276.1	-2.46666	-1.57888	0.0306351	0.188383	0.518006	0.231095	0.580009	0.21857	21	10
106583774	XM_014168345	LOC106583774	growth/differentiation factor 6-A	protein_coding	XP_014023820.1	-2.46075	0.586677	5.52259e-05	0.0021687	1.63141	0.888503	1.39924	0.511137	102	49
106578012	XM_014156544,XM_045700888	LOC106578012	urokinase plasminogen activator surface receptor, transcript variant X2	protein_coding	XP_014012019.1;XP_045556844.1	-2.45803	1.44944	3.00279e-06	0.000207937	2.27698	1.35813	4.58973	1.69525	187	90
100194490	NM_001139580	hoxb6ab	homeobox protein HoxB6ab	protein_coding	NP_001133052.1	-2.45781	-1.45913	0.026994	0.174284	0.55887	0.252292	0.714242	0.250898	23	11
106560670	gene-LOC106560670	LOC106560670	.	pseudogene	.	-2.45781	-1.45913	0.026994	0.174284	0.55887	0.252292	0.55435	0.195272	23	11
106561596	XM_014125712	slc6a15	solute carrier family 6 member 15	protein_coding	XP_013981187.1	-2.45781	-1.45913	0.026994	0.174284	0.55887	0.252292	0.2638	0.093441	23	11
106564952	XM_014131501,XM_014131502,XM_045691250,XM_045691251	LOC106564952	zinc finger protein Aiolos-like, transcript variant X3	protein_coding	XP_013986976.1;XP_013986977.1;XP_045547206.1;XP_045547207.1	-2.45781	-1.45913	0.026994	0.174284	0.55887	0.252292	0.296677	0.107399	23	11
106573117	XM_014147825	LOC106573117	testin-like	protein_coding	XP_014003300.2	-2.45781	-1.45913	0.026994	0.174284	0.55887	0.252292	0.313688	0.113792	23	11
106583508	XM_014167775,XM_045699553	LOC106583508	bora aurora kinase A activator, transcript variant X1	protein_coding	XP_014023250.1;XP_045555509.1	-2.45781	-1.45913	0.026994	0.174284	0.55887	0.252292	0.385942	0.141935	23	11
106598964	XM_045717763	LOC106598964	pleckstrin homology domain-containing family G member 4B-like	protein_coding	XP_045573719.1	-2.45781	-1.45913	0.026994	0.174284	0.55887	0.252292	0.286549	0.098696	23	11
106608755	XM_014206872,XM_014206874,XM_014206875,XM_045721718	LOC106608755	rho guanine nucleotide exchange factor 15-like, transcript variant X4	protein_coding	XP_014062347.2;XP_014062349.2;XP_014062350.2;XP_045577674.1	-2.45781	-1.45913	0.026994	0.174284	0.55887	0.252292	0.194174	0.065208	23	11
106610608	XR_001329934	LOC106610608	uncharacterized LOC106610608	lncRNA	.	-2.45781	-1.45913	0.026994	0.174284	0.55887	0.252292	0.607828	0.210479	23	11
123744663	XM_045724066	LOC123744663	matrix-remodeling-associated protein 5	protein_coding	XP_045580022.1	-2.45781	-1.45913	0.026994	0.174284	0.55887	0.252292	0.185724	0.06722	23	11
106571543	XM_014144703,XM_014144707,XM_014144710,XM_014144712	hmgcs1	3-hydroxy-3-methylglutaryl-CoA synthase 1 (soluble), transcript variant X1	protein_coding	XP_014000178.1;XP_014000182.1;XP_014000185.1;XP_014000187.1	-2.45714	3.88174	5.01232e-09	7.33478e-07	4.45417	3.24983	11.0709	4.07021	1017	490
106603855	gene-LOC106603855	LOC106603855	.	pseudogene	.	-2.45042	-1.34848	0.023845	0.161728	0.598609	0.273182	0.409452	0.140337	25	12
106606832	XM_045720057,XM_045720058,XM_045720059,XM_045720060,XM_045720061,XM_045720062,XM_045720063	LOC106606832	uncharacterized LOC106606832, transcript variant X7	protein_coding	XP_045576013.1;XP_045576014.1;XP_045576015.1;XP_045576016.1;XP_045576017.1;XP_045576018.1;XP_045576019.1	-2.45042	-1.34848	0.023845	0.161728	0.598609	0.273182	0.266563	0.110885	25	12
106572531	XM_014146774	tamalin	trafficking regulator and scaffold protein tamalin	protein_coding	XP_014002249.1	-2.44857	-0.252898	0.00108855	0.0210987	1.10563	0.554892	1.35416	0.491222	56	27
106601899	XM_045715670,XM_045715671	LOC106601899	somatostatin receptor type 2-like, transcript variant X1	protein_coding	XP_045571626.1;XP_045571627.1	-2.44793	3.28246	1.5934e-08	2.1307e-06	3.88577	2.72873	9.25086	3.47276	670	324
106602442	XM_014195096,XM_045716618,XM_045716619,XM_045716620,XM_045716621,XM_045716622,XM_045716623,XM_045716624,XM_045716625,XM_045716626,XM_045716627,XM_045716628,XM_045716629,XM_045716630	LOC106602442	teneurin-3-like, transcript variant X1	protein_coding	XP_014050571.2;XP_045572574.1;XP_045572575.1;XP_045572576.1;XP_045572577.1;XP_045572578.1;XP_045572579.1;XP_045572580.1;XP_045572581.1;XP_045572582.1;XP_045572583.1;XP_045572584.1;XP_045572585.1;XP_045572586.1	-2.44778	0.795409	3.86541e-05	0.0016293	1.77707	0.992938	0.36722	0.141218	118	57
106584850	XM_045706121	dnaja	DnaJ heat shock protein family (Hsp40) member A	protein_coding	XP_045562077.1	-2.4467	1.63748	1.61758e-06	0.000119481	2.428	1.47994	4.43752	1.63297	213	103
100380321	NM_001173606,XM_014136546,XM_014136578,XM_014136585,XM_045724520,XM_045724544,XM_045724599,XM_045724621	LOC100380321	phosphatidylserine decarboxylase	protein_coding	NP_001167077.1;XP_013992021.1;XP_013992053.1;XP_013992060.1;XP_045580476.1;XP_045580500.1;XP_045580555.1;XP_045580577.1	-2.44663	8.61276	5.5403e-10	1.02308e-07	9.12087	7.83381	240.013	88.1962	27017	13075
123729966	XR_006761661	LOC123729966	U1 spliceosomal RNA	snRNA	.	-2.44618	0.396531	0.000140644	0.00454974	1.50118	0.804895	23.0129	8.4275	89	43
106582749	gene-LOC106582749	LOC106582749	.	pseudogene	.	-2.44416	-1.24566	0.0211185	0.150995	0.637282	0.293774	0.476396	0.176536	27	13
123743147	XR_006769951	LOC123743147	uncharacterized LOC123743147	lncRNA	.	-2.44416	-1.24566	0.0211185	0.150995	0.637282	0.293774	0.512784	0.194326	27	13
106573679	gene-LOC106573679	LOC106573679	.	pseudogene	.	-2.44305	-0.155958	0.000756638	0.0163462	1.15977	0.588616	3.15018	1.17532	60	29
106576297	XM_014153388,XM_014153389,XM_014153390,XM_014153391	LOC106576297	vezatin, transcript variant X1	protein_coding	XP_014008863.2;XP_014008864.2;XP_014008865.2;XP_014008866.2	-2.44305	-0.155958	0.000756638	0.0163462	1.15977	0.588616	0.522607	0.189526	60	29
106591628	XM_045698563,XM_045698564	LOC106591628	zinc finger protein OZF-like, transcript variant X1	protein_coding	XP_045554519.1;XP_045554520.1	-2.44305	-0.155958	0.000756638	0.0163462	1.15977	0.588616	1.11459	0.430436	60	29
106588887	XM_045707304,XM_045707307	LOC106588887	transmembrane channel-like protein 5, transcript variant X1	protein_coding	XP_045563260.1;XP_045563263.1	-2.44056	-0.109817	0.000715667	0.0157128	1.18609	0.605187	0.631938	0.231826	62	30
106572993	XR_001321236	LOC106572993	uncharacterized LOC106572993	lncRNA	.	-2.43878	-1.14962	0.0187538	0.14026	0.674945	0.314076	1.14795	0.407869	29	14
106582734	XM_014166112,XM_014166130,XM_045703931	LOC106582734	igLON family member 5, transcript variant X3	protein_coding	XP_014021587.1;XP_014021605.1;XP_045559887.1	-2.43878	-1.14962	0.0187538	0.14026	0.674945	0.314076	0.101185	0.035751	29	14
100380662	XM_014179887,XM_014179888,XM_045710102	dld	deltaD, transcript variant X3	protein_coding	XP_014035362.2;XP_014035363.2;XP_045566058.1	-2.43605	-0.0217214	0.000641377	0.0144604	1.23734	0.637769	0.941648	0.297553	66	32
106605898	XM_045698968,XR_006759995,XR_006759999,XR_006760000,XR_006760001,XR_006760009	LOC106605898	nuclear pore membrane glycoprotein 210-like, transcript variant X4	protein_coding	XP_045554924.1	-2.43492	1.04062	1.68114e-05	0.000831801	1.95599	1.12521	2.31894	0.774044	140	68
100195970	NM_001140999	LOC100195970	fragile X mental retardation 1	protein_coding	NP_001134471.1	-2.43411	-1.05953	0.0103064	0.096025	0.711651	0.334097	1.58966	0.596453	31	15
106594333	XM_045695042,XM_045695043,XM_045695044,XM_045695045,XM_045695046,XM_045695047,XM_045695048,XM_045695049,XM_045695050,XM_045695051	LOC106594333	alpha-tubulin N-acetyltransferase 1-like, transcript variant X7	protein_coding	XP_045550998.1;XP_045550999.1;XP_045551000.1;XP_045551001.1;XP_045551002.1;XP_045551003.1;XP_045551004.1;XP_045551005.1;XP_045551006.1;XP_045551007.1	-2.43411	-1.05953	0.0103064	0.096025	0.711651	0.334097	0.403357	0.153472	31	15
123729977	XR_006761671	LOC123729977	U1 spliceosomal RNA	snRNA	.	-2.43302	1.08105	1.40148e-05	0.000721028	1.98627	1.14801	37.3996	13.8728	144	70
101448061	NM_001279150,XM_014135596	igfbp-6b2	insulin-like growth factor binding protein 6 paralog B2	protein_coding	NP_001266079.1;XP_013991071.1	-2.43025	0.101122	0.000438362	0.0109056	1.31095	0.685302	2.75451	1.03084	72	35
106561308	XM_014125121	LOC106561308	CD44 antigen-like	protein_coding	XP_013980596.1	-2.43025	0.101122	0.000438362	0.0109056	1.31095	0.685302	0.830512	0.301921	72	35
106563166	XM_014128448,XM_014128450,XM_014128451,XM_014128454,XM_045689958	LOC106563166	mediator of RNA polymerase II transcription subunit 15-like, transcript variant X1	protein_coding	XP_013983923.2;XP_013983925.2;XP_013983926.2;XP_013983929.1;XP_045545914.1	-2.43002	-0.974697	0.00691861	0.0743715	0.747445	0.353843	0.448429	0.159682	33	16
106586887	XM_014174614	LOC106586887	interferon-induced GTP-binding protein Mx-like	protein_coding	XP_014030089.2	-2.43002	-0.974697	0.00691861	0.0743715	0.747445	0.353843	0.593974	0.214664	33	16
106602836	XM_014195761	mntb	MAX network transcriptional repressor b	protein_coding	XP_014051236.1	-2.43002	-0.974697	0.00691861	0.0743715	0.747445	0.353843	0.690671	0.255298	33	16
106613092	XM_045724677,XM_045724678,XM_045724679,XM_045724680,XM_045724681,XM_045724682,XM_045724683	LOC106613092	kinase suppressor of Ras 1-like, transcript variant X3	protein_coding	XP_045580633.1;XP_045580634.1;XP_045580635.1;XP_045580636.1;XP_045580637.1;XP_045580638.1;XP_045580639.1	-2.42811	0.762275	4.71244e-05	0.00189862	1.75085	0.98029	1.0174	0.376011	115	56
106582297	XM_014165232,XM_014165233,XM_014165234,XM_014165235	LOC106582297	BRCA1-associated RING domain protein 1-like, transcript variant X1	protein_coding	XP_014020707.2;XP_014020708.2;XP_014020709.2;XP_014020710.2	-2.42641	-0.894543	0.00630869	0.069998	0.782373	0.373323	0.433914	0.15901	35	17
106572350	XM_014146401,XM_045694040,XR_001321107,XR_006758758	LOC106572350	cingulin-like protein 1, transcript variant X1	protein_coding	XP_014001876.1;XP_045549996.1	-2.4239	0.25021	0.000247954	0.00699997	1.4036	0.746337	0.503526	0.18799	80	39
106562895	XR_006757620	LOC106562895	uncharacterized LOC106562895	lncRNA	.	-2.42232	0.904214	2.54535e-05	0.00115445	1.85296	1.05457	2.33985	0.871851	127	62
106612156	XM_014213082,XM_014213087,XM_045724167,XM_045724168	LOC106612156	cytoplasmic polyadenylation element-binding protein 4-like, transcript variant X2	protein_coding	XP_014068557.1;XP_014068562.2;XP_045580123.1;XP_045580124.1	-2.42032	-0.746391	0.00526378	0.0622326	0.84979	0.411511	0.525021	0.191401	39	19
106562346	XM_014127169	LOC106562346	la-related protein 6	protein_coding	XP_013982644.2	-2.41538	-0.611962	0.00441553	0.0552574	0.914197	0.448714	0.565148	0.208346	43	21
106565126	XM_014131890	LOC106565126	probable transmembrane reductase CYB561D1	protein_coding	XP_013987365.1	-2.41325	-0.549144	0.00405285	0.0528505	0.945353	0.466962	0.431739	0.162396	45	22
106590853	XM_045704164,XM_045704165,XM_045704166	cep126	centrosomal protein 126, transcript variant X1	protein_coding	XP_045560120.1;XP_045560121.1;XP_045560122.1	-2.41325	-0.549144	0.00405285	0.0528505	0.945353	0.466962	0.37441	0.1392	45	22
106565263	XM_014132173	LOC106565263	casein kinase II subunit alpha	protein_coding	XP_013987648.2	-2.40951	-0.431121	0.00266326	0.039818	1.00572	0.502779	0.464943	0.170631	49	24
106574624	XM_014150614	lipt1	lipoyltransferase 1	protein_coding	XP_014006089.1	-2.40786	-0.375525	0.00246665	0.0378639	1.03498	0.52036	1.62667	0.612878	51	25
106588638	XM_014177815	LOC106588638	terminal nucleotidyltransferase 5A	protein_coding	XP_014033290.1	-2.40786	-0.375525	0.00246665	0.0378639	1.03498	0.52036	0.899288	0.330871	51	25
123744186	XR_006770766	LOC123744186	uncharacterized LOC123744186	lncRNA	.	-2.40634	-0.321981	0.00149259	0.0262796	1.06366	0.537729	1.75813	0.668198	53	26
106562355	XM_014127182,XM_014127183	LOC106562355	switch-associated protein 70, transcript variant X1	protein_coding	XP_013982657.1;XP_013982658.1	-2.40241	-0.172282	0.00096388	0.0192795	1.14642	0.588616	1.08592	0.406242	59	29
106582826	XM_014166305	LOC106582826	membrane metallo-endopeptidase-like 1	protein_coding	XP_014021780.1	-2.40241	-0.172282	0.00096388	0.0192795	1.14642	0.588616	0.424905	0.157987	59	29
106563861	XM_045690212	supt20	SPT20 homolog, SAGA complex component	protein_coding	XP_045546168.1	-2.40113	0.984228	2.38716e-05	0.00109573	1.90935	1.10204	1.37796	0.520158	134	66
106607519	XM_014204550	LOC106607519	extracellular serine/threonine protein kinase FAM20C-like	protein_coding	XP_014060025.2	-2.39992	6.83615	1.55807e-09	2.57106e-07	7.34226	6.09164	159.676	60.3453	7840	3868
123728759	XM_045701562	LOC123728759	uncharacterized LOC123728759	protein_coding	XP_045557518.1	-2.39739	0.0472593	0.000720329	0.015783	1.27462	0.669631	1.01225	0.372703	69	34
106593421	XM_045707035,XM_045707036	LOC106593421	GTPase IMAP family member 9-like, transcript variant X1	protein_coding	XP_045562991.1;XP_045562992.1	-2.39503	1.27308	1.08815e-05	0.000580027	2.12879	1.26734	2.42901	0.912814	164	81
106605691	XM_014201581	LOC106605691	apolipoprotein A-IV-like	protein_coding	XP_014057056.1	-2.39495	7.45596	1.52622e-09	2.54559e-07	7.95818	6.70624	390.304	147.8	12041	5953
106571985	XM_014145650,XM_014145659,XM_045693849,XM_045693853	mvb12ba	multivesicular body subunit 12Ba, transcript variant X2	protein_coding	XP_014001125.1;XP_014001134.1;XP_045549805.1;XP_045549809.1	-2.39301	0.273143	0.00029373	0.00796537	1.41478	0.761201	2.8146	1.05863	81	40
106563583	XM_014129293,XM_014129294,XM_014129295,XM_014129296,XM_014129298,XM_014129299	LOC106563583	MAP7 domain-containing protein 2-like, transcript variant X4	protein_coding	XP_013984768.1;XP_013984769.1;XP_013984770.1;XP_013984771.1;XP_013984773.1;XP_013984774.1	-2.39107	1.49883	3.90571e-06	0.000256167	2.30728	1.4062	1.73145	0.65646	192	95
106604147	XM_045717849,XM_045717851,XM_045717852,XR_006769810	LOC106604147	mothers against decapentaplegic homolog 5, transcript variant X2	protein_coding	XP_045573805.1;XP_045573807.1;XP_045573808.1	-2.38561	0.769796	6.544e-05	0.00248018	1.75085	0.992938	1.59151	0.600748	115	57
106573204	XM_014148008	LOC106573204	transcription factor E2F4	protein_coding	XP_014003483.2	-2.38151	2.26754	4.69041e-07	4.20551e-05	2.95364	1.93799	5.10787	1.93601	328	163
106573525	XM_045712845	LOC106573525	KH homology domain-containing protein 4	protein_coding	XP_045568801.1	-2.38125	1.17657	1.54007e-05	0.000780682	2.05215	1.21432	2.4457	0.923425	153	76
123726711	XM_045694437	LOC123726711	apomucin-like	protein_coding	XP_045550393.1	-2.37852	1.50851	4.43709e-06	0.000284994	2.31326	1.41563	4.60675	1.74687	193	96
106586606	XM_014174070,XM_014174071	tent5c	terminal nucleotidyltransferase 5C, transcript variant X2	protein_coding	XP_014029545.1;XP_014029546.1	-2.36607	1.41116	7.7131e-06	0.000441483	2.23347	1.35813	1.60889	0.615632	180	90
106574083	XM_014149624	LOC106574083	chemokine XC receptor 1-like	protein_coding	XP_014005099.1	-2.3651	0.857375	4.31553e-05	0.00177091	1.81129	1.04245	0.622615	0.237492	122	61
106604958	XM_014200133,XM_014200134,XM_014200135	LOC106604958	AF4/FMR2 family member 2-like, transcript variant X1	protein_coding	XP_014055608.2;XP_014055609.2;XP_014055610.2	-2.36489	0.761158	7.79242e-05	0.0028575	1.74201	0.992938	0.483385	0.18273	114	57
106606492	XM_045721280	LOC106606492	transcription factor AP-4-like	protein_coding	XP_045577236.1	-2.36483	0.736068	8.01477e-05	0.00292176	1.72415	0.98029	0.819542	0.314625	112	56
106563391	XM_014128899,XM_014128900,XM_014128901,XM_014128902,XM_014128903,XM_014128904,XM_014128905,XM_045690025	LOC106563391	leucine-rich repeat extensin-like protein 3, transcript variant X4	protein_coding	XP_013984374.2;XP_013984375.2;XP_013984376.2;XP_013984377.2;XP_013984378.2;XP_013984379.2;XP_013984380.2;XP_045545981.1	-2.36393	0.395162	0.000247672	0.00699997	1.49066	0.819171	1.42464	0.56617	88	44
100194945	NM_001139974,XM_045688811,XM_045688812	jelt	Jeltraxin	protein_coding	NP_001133446.1;XP_045544767.1;XP_045544768.1	-2.363	0.11309	0.000644633	0.0144753	1.31095	0.700805	1.26654	0.488866	72	36
106587553	XM_014176050,XM_014176052,XM_014176053,XM_014176054,XM_014176055,XM_014176056	LOC106587553	tyrosine-protein kinase CSK, transcript variant X2	protein_coding	XP_014031525.1;XP_014031527.1;XP_014031528.1;XP_014031529.1;XP_014031530.1;XP_014031531.1	-2.363	0.11309	0.000644633	0.0144753	1.31095	0.700805	0.979865	0.375596	72	36
106588871	XM_014178367,XM_014178368,XM_014178370,XM_014178372	LOC106588871	coiled-coil domain-containing protein 126-like, transcript variant X4	protein_coding	XP_014033842.2;XP_014033843.2;XP_014033845.2;XP_014033847.2	-2.363	0.11309	0.000644633	0.0144753	1.31095	0.700805	1.4376	0.588875	72	36
106570830	XM_045695346,XR_006759097,XR_006759098	LOC106570830	uncharacterized LOC106570830, transcript variant X3	protein_coding	XP_045551302.1	-2.3627	0.0330625	0.000899355	0.0183799	1.2623	0.669631	0.333833	0.124625	68	34
106581306	XM_014163269,XM_014163270,XM_014163272,XM_014163273	LOC106581306	SPRY domain-containing SOCS box protein 4-like, transcript variant X3	protein_coding	XP_014018744.1;XP_014018745.1;XP_014018747.1;XP_014018748.1	-2.36218	-0.0959341	0.00108016	0.0210225	1.18609	0.62157	1.15352	0.473409	62	31
106569375	XM_014140690	myadmb	myeloid associated differentiation marker b	protein_coding	XP_013996165.2	-2.36177	-0.188788	0.00122608	0.0229967	1.13295	0.588616	0.939518	0.361331	58	29
123744634	XR_006771029	LOC123744634	uncharacterized LOC123744634	lncRNA	.	-2.36177	-0.188788	0.00122608	0.0229967	1.13295	0.588616	1.6663	0.631861	58	29
106569655	XM_045694524,XM_045694525	gnal2	guanine nucleotide binding protein (G protein), alpha activating activity polypeptide, olfactory type 2, transcript variant X1	protein_coding	XP_045550480.1;XP_045550481.1	-2.36154	-0.237545	0.00166818	0.0286396	1.10563	0.571852	1.60519	0.586731	56	28
106576209	XM_014153201	LOC106576209	unique cartilage matrix-associated protein-like	protein_coding	XP_014008676.1	-2.36104	-0.340273	0.00192057	0.03176	1.04939	0.537729	2.41106	0.907221	52	26
123725379	XM_045690534,XM_045690535	LOC123725379	zinc finger protein 664-like, transcript variant X1	protein_coding	XP_045546490.1;XP_045546491.1	-2.36012	-0.509443	0.00372542	0.0501963	0.960682	0.484982	0.86923	0.329681	46	23
106576219	XM_014153260,XM_045699866,XM_045699867,XM_045699868	LOC106576219	E3 ubiquitin-protein ligase TRIM39, transcript variant X2	protein_coding	XP_014008735.2;XP_045555822.1;XP_045555823.1;XP_045555824.1	-2.35975	-0.570518	0.00525818	0.0622326	0.929859	0.466962	0.358078	0.139439	44	22
106560905	XM_045698484	LOC106560905	aftiphilin-like	protein_coding	XP_045554440.1	-2.35936	-0.634277	0.00575891	0.0659988	0.898362	0.448714	0.763947	0.289723	42	21
106611530	XM_014211821,XM_045723837	xpnpep2	X-prolyl aminopeptidase (aminopeptidase P) 2, membrane-bound, transcript variant X1	protein_coding	XP_014067296.2;XP_045579793.1	-2.35936	-0.634277	0.00575891	0.0659988	0.898362	0.448714	0.62641	0.241681	42	21
106595716	XM_045711507	LOC106595716	zinc finger protein 2-like	protein_coding	XP_045567463.1	-2.35892	-0.700964	0.00631844	0.070056	0.866163	0.430232	0.718076	0.276887	40	20
100196794	NM_001141816,XM_014147395,XM_014147396	nfyal	nuclear transcription factor Y, alpha	protein_coding	NP_001135288.1;XP_014002870.1;XP_014002871.1	-2.35844	-0.77086	0.00694453	0.0744437	0.833229	0.411511	0.610446	0.235967	38	19
106560533	XM_045687852,XM_045687853,XM_045687854,XM_045687855,XM_045687856,XM_045687857	LOC106560533	phosphodiesterase 4D interacting protein, transcript variant X1	protein_coding	XP_045543808.1;XP_045543809.1;XP_045543810.1;XP_045543811.1;XP_045543812.1;XP_045543813.1	-2.35844	-0.77086	0.00694453	0.0744437	0.833229	0.411511	0.16979	0.064301	38	19
106566745	XM_014135095	LOC106566745	interferon regulatory factor 4	protein_coding	XP_013990570.1	-2.35844	-0.77086	0.00694453	0.0744437	0.833229	0.411511	0.743595	0.289016	38	19
123733027	XM_045712333	LOC123733027	zinc finger protein 239-like	protein_coding	XP_045568289.1	-2.35844	-0.77086	0.00694453	0.0744437	0.833229	0.411511	0.938798	0.353677	38	19
106582872	XM_014166440	comtb	catechol-O-methyltransferase b	protein_coding	XP_014021915.2	-2.35664	-1.00331	0.0124967	0.10952	0.729659	0.353843	0.885034	0.323733	32	16
106595623	gene-LOC106595623	LOC106595623	.	pseudogene	.	-2.35664	-1.00331	0.0124967	0.10952	0.729659	0.353843	0.885573	0.3285	32	16
106579515	XM_045702663,XM_045702664,XM_045702665,XM_045702666,XM_045702667,XM_045702668,XM_045702669,XM_045702670,XM_045702671,XM_045702672,XM_045702673,XM_045702674	LOC106579515	protein shisa-2, transcript variant X1	protein_coding	XP_045558619.1;XP_045558620.1;XP_045558621.1;XP_045558622.1;XP_045558623.1;XP_045558624.1;XP_045558625.1;XP_045558626.1;XP_045558627.1;XP_045558628.1;XP_045558629.1;XP_045558630.1	-2.35588	-1.08986	0.013932	0.117356	0.693415	0.334097	0.175835	0.067188	30	15
106593225	XM_045690479,XM_045690480	LOC106593225	guanine nucleotide exchange protein smcr8a-like, transcript variant X2	protein_coding	XP_045546435.1;XP_045546436.1	-2.35588	-1.08986	0.013932	0.117356	0.693415	0.334097	0.256339	0.102838	30	15
123744756	XR_006771227	LOC123744756	uncharacterized LOC123744756	lncRNA	.	-2.35588	-1.08986	0.013932	0.117356	0.693415	0.334097	1.01572	0.381294	30	15
106599527	XM_045714626	LOC106599527	zonadhesin-like	protein_coding	XP_045570582.1	-2.35501	-1.18188	0.0251301	0.16755	0.656236	0.314076	0.153215	0.058042	28	14
106608872	XM_014207061,XM_045721768	shtn2	shootin 2, transcript variant X2	protein_coding	XP_014062536.1;XP_045577724.1	-2.35501	-1.18188	0.0251301	0.16755	0.656236	0.314076	0.423992	0.164454	28	14
123741776	gene-LOC123741776	LOC123741776	.	pseudogene	.	-2.3542	3.93211	2.20792e-08	2.83042e-06	4.48498	3.33426	16.3498	6.296	1040	523
106572983	XM_045696583,XM_045696584,XM_045696585	LOC106572983	V-type proton ATPase subunit S1-like, transcript variant X3	protein_coding	XP_045552539.1;XP_045552540.1;XP_045552541.1	-2.35401	-1.28011	0.0285161	0.180441	0.618075	0.293774	0.606474	0.213316	26	13
106592427	XM_045690611,XM_045690612,XM_045690613	LOC106592427	zinc finger protein 271-like, transcript variant X1	protein_coding	XP_045546567.1;XP_045546568.1;XP_045546569.1	-2.35401	-1.28011	0.0285161	0.180441	0.618075	0.293774	0.289847	0.110345	26	13
123743737	gene-LOC123743737	LOC123743737	.	pseudogene	.	-2.35401	-1.28011	0.0285161	0.180441	0.618075	0.293774	0.642452	0.238055	26	13
100195724	NM_001140753	sh2d1ab	SH2 domain containing 1A duplicate b	protein_coding	NP_001134225.1	-2.35285	-1.38546	0.0324684	0.195093	0.578876	0.273182	1.01028	0.387767	24	12
106563691	XM_014129499	LOC106563691	leucine repeat adapter protein 25-like	protein_coding	XP_013984974.1	-2.35285	-1.38546	0.0324684	0.195093	0.578876	0.273182	0.498193	0.189925	24	12
106567005	XR_001319989	LOC106567005	uncharacterized LOC106567005	lncRNA	.	-2.35285	-1.38546	0.0324684	0.195093	0.578876	0.273182	0.370023	0.138245	24	12
106569690	XM_014141253	LOC106569690	calcium-binding mitochondrial carrier protein SCaMC-1	protein_coding	XP_013996728.1	-2.35285	-1.38546	0.0324684	0.195093	0.578876	0.273182	0.341588	0.131324	24	12
106611681	XM_014212130,XM_045723895,XM_045723896,XM_045723897	LOC106611681	mucin-22, transcript variant X2	protein_coding	XP_014067605.2;XP_045579851.1;XP_045579852.1;XP_045579853.1	-2.35285	-1.38546	0.0324684	0.195093	0.578876	0.273182	0.216424	0.082194	24	12
123732802	XR_006763417	LOC123732802	uncharacterized LOC123732802	lncRNA	.	-2.35285	-1.38546	0.0324684	0.195093	0.578876	0.273182	0.760851	0.300957	24	12
106563191	XM_014128511	mat2aa	methionine adenosyltransferase II, alpha a	protein_coding	XP_013983986.1	-2.35148	-1.49902	0.0370978	0.210515	0.538583	0.252292	0.333438	0.122171	22	11
106567786	XM_014137517,XM_045692324	eda2r	ectodysplasin A2 receptor, transcript variant X1	protein_coding	XP_013992992.1;XP_045548280.1	-2.35148	-1.49902	0.0370978	0.210515	0.538583	0.252292	0.249504	0.087933	22	11
106581764	XM_045713256	LOC106581764	PC3-like endoprotease variant B	protein_coding	XP_045569212.1	-2.35148	-1.49902	0.0370978	0.210515	0.538583	0.252292	0.313917	0.120395	22	11
106583686	XM_014168179,XM_014168180,XM_014168181	LOC106583686	proto-oncogene tyrosine-protein kinase Src, transcript variant X1	protein_coding	XP_014023654.1;XP_014023655.1;XP_014023656.1	-2.35148	-1.49902	0.0370978	0.210515	0.538583	0.252292	0.214236	0.078102	22	11
106597323	XM_045702791	LOC106597323	highly reducing polyketide synthase cm3B-like	protein_coding	XP_045558747.1	-2.35148	-1.49902	0.0370978	0.210515	0.538583	0.252292	0.132461	0.050129	22	11
106612267	XM_014213274,XM_045724242,XM_045724243	LOC106612267	protocadherin-11 X-linked, transcript variant X3	protein_coding	XP_014068749.1;XP_045580198.1;XP_045580199.1	-2.35148	-1.49902	0.0370978	0.210515	0.538583	0.252292	0.128999	0.045954	22	11
100136514	NM_001123620	LOC100136514	CD3zeta-2	protein_coding	NP_001117092.1	-2.34984	-1.62219	0.0425388	0.2275	0.497131	0.231095	0.717571	0.256986	20	10
100286661	NM_001146601	atpv0e2	ATPase H+ transporting V0 subunit e2	protein_coding	NP_001140073.1	-2.34984	-1.62219	0.0425388	0.2275	0.497131	0.231095	0.812921	0.307112	20	10
106564045	XM_014130024	LOC106564045	zinc finger protein 239-like	protein_coding	XP_013985499.1	-2.34984	-1.62219	0.0425388	0.2275	0.497131	0.231095	0.391977	0.146497	20	10
106568415	gene-LOC106568415	LOC106568415	.	pseudogene	.	-2.34984	-1.62219	0.0425388	0.2275	0.497131	0.231095	0.823528	0.320782	20	10
106575856	XM_014152557	LOC106575856	zinc finger protein 501-like	protein_coding	XP_014008032.1	-2.34984	-1.62219	0.0425388	0.2275	0.497131	0.231095	0.265433	0.098904	20	10
106586810	XM_014174527	LOC106586810	gremlin-1-like	protein_coding	XP_014030002.1	-2.34984	-1.62219	0.0425388	0.2275	0.497131	0.231095	0.40608	0.156164	20	10
106590028	XM_014180519,XM_045710831	LOC106590028	Krueppel-like factor 6, transcript variant X2	protein_coding	XP_014035994.1;XP_045566787.1	-2.34984	-1.62219	0.0425388	0.2275	0.497131	0.231095	0.491117	0.169663	20	10
106599922	XM_045723663,XM_045723667	LOC106599922	ADP-ribosylation factor 4-like, transcript variant X1	protein_coding	XP_045579619.1;XP_045579623.1	-2.34984	-1.62219	0.0425388	0.2275	0.497131	0.231095	0.8188	0.307943	20	10
106603557	XM_014197404	LOC106603557	alkaline ceramidase 3-like	protein_coding	XP_014052879.1	-2.34984	-1.62219	0.0425388	0.2275	0.497131	0.231095	0.256854	0.09518	20	10
123725529	XR_006758047	LOC123725529	uncharacterized LOC123725529	lncRNA	.	-2.34984	-1.62219	0.0425388	0.2275	0.497131	0.231095	1.05053	0.387456	20	10
123741797	XR_006769363	LOC123741797	uncharacterized LOC123741797	lncRNA	.	-2.34984	-1.62219	0.0425388	0.2275	0.497131	0.231095	2.2142	0.859857	20	10
106587021	XM_014174854,XM_045708449	si:dkey-220o5.5	actin filament-associated protein 1-like 2, transcript variant X2	protein_coding	XP_014030329.1;XP_045564405.1	-2.34705	1.82603	2.36203e-06	0.0001673	2.5697	1.63323	3.68914	1.4105	240	121
106561744	XM_014125972,XM_014125973,XM_014125974,XM_014125975	LOC106561744	zinc finger protein aebp2-like, transcript variant X2	protein_coding	XP_013981447.2;XP_013981448.2;XP_013981449.2;XP_013981450.2	-2.33968	0.507673	0.000149233	0.00476794	1.56275	0.8749	0.87865	0.306347	95	48
106608305	XM_045721149,XM_045721150,XM_045721151,XM_045721152,XM_045721153	abcd4	ATP-binding cassette, sub-family D (ALD), member 4, transcript variant X2	protein_coding	XP_045577105.1;XP_045577106.1;XP_045577107.1;XP_045577108.1;XP_045577109.1	-2.33814	1.31782	1.21556e-05	0.000634853	2.15568	1.3084	2.83595	1.10926	168	85
106584717	XM_014170237,XM_014170238,XM_014170239	scamp5a	secretory carrier membrane protein 5a, transcript variant X2	protein_coding	XP_014025712.1;XP_014025713.1;XP_014025714.1	-2.33779	0.415912	0.000289049	0.00787403	1.50118	0.833306	1.03838	0.401821	89	45
100502556	NM_001195818,XM_045714317	srebf1	sterol regulatory element binding transcription factor 1	protein_coding	NP_001182747.1;XP_045570273.1	-2.33604	2.72358	2.43077e-07	2.33467e-05	3.35268	2.30555	3.77982	1.46655	448	227
100286654	XM_014143201	fkbp14	FKBP prolyl isomerase 14	protein_coding	XP_013998676.1	-2.33563	0.317937	0.000330333	0.00875889	1.43687	0.790477	3.18277	1.22295	83	42
106564349	XM_014130405	LOC106564349	pyrroline-5-carboxylate reductase 1, mitochondrial-like	protein_coding	XP_013985880.2	-2.33446	5.31868	8.1293e-09	1.15686e-06	5.82904	4.63935	27.0432	10.5055	2715	1377
106575192	XM_045698815,XM_045698816,XM_045698817,XM_045698819	LOC106575192	tyrosine-protein phosphatase non-receptor type 4-like, transcript variant X3	protein_coding	XP_045554771.1;XP_045554772.1;XP_045554773.1;XP_045554775.1	-2.33435	3.74187	3.94259e-08	4.79651e-06	4.3	3.17132	5.28166	2.0472	909	461
106592087	XM_045721438,XM_045721439,XM_045721440,XR_006770554	LOC106592087	dachshund homolog 2-like, transcript variant X1	protein_coding	XP_045577394.1;XP_045577395.1;XP_045577396.1	-2.32269	-0.157778	0.00145512	0.0258399	1.14642	0.605187	0.911638	0.347275	59	30
123744307	XR_006770887	LOC123744307	U1 spliceosomal RNA	snRNA	.	-2.32269	-0.157778	0.00145512	0.0258399	1.14642	0.605187	15.2128	5.98739	59	30
106588450	XM_014177462,XM_014177463,XM_014177464,XM_045709457	LOC106588450	CCR4-NOT transcription complex subunit 3-like, transcript variant X1	protein_coding	XP_014032937.1;XP_014032938.1;XP_014032939.1;XP_045565413.1	-2.3209	1.20619	2.29301e-05	0.00106332	2.06639	1.24637	1.43607	0.549815	155	79
106611914	XM_014212572	dusp1	dual specificity phosphatase 1	protein_coding	XP_014068047.2	-2.31947	1.55595	8.12852e-06	0.000459328	2.34281	1.46186	2.91363	1.12872	198	101
100194828	NM_001139857,XM_045698461,XM_045698462	phop2	Pyridoxal phosphate phosphatase PHOSPHO2	protein_coding	NP_001133329.1;XP_045554417.1;XP_045554418.1	-2.31946	-0.254805	0.00212386	0.0341214	1.09178	0.571852	0.963848	0.326762	55	28
106575196	XM_014151530	LOC106575196	anosmin-1-like	protein_coding	XP_014007005.1	-2.31573	-0.358792	0.00246665	0.0378639	1.03498	0.537729	0.817801	0.320001	51	26
106583744	XM_014168286	LOC106583744	protein SSUH2 homolog	protein_coding	XP_014023761.1	-2.31573	-0.358792	0.00246665	0.0378639	1.03498	0.537729	0.52942	0.203503	51	26
106577189	XM_014155031,XM_014155032,XM_014155033,XM_014155034,XM_014155035,XM_014155036,XM_014155037,XM_045701032	LOC106577189	AN1-type zinc finger protein 4-like, transcript variant X5	protein_coding	XP_014010506.2;XP_014010507.2;XP_014010508.2;XP_014010509.2;XP_014010510.2;XP_014010511.2;XP_014010512.2;XP_045556988.1	-2.31139	-0.470812	0.00440653	0.0552339	0.97585	0.502779	0.580943	0.224885	47	24
106567027	XM_014135827	LOC106567027	uncharacterized LOC106567027	protein_coding	XP_013991302.1	-2.30894	-0.53024	0.00619366	0.0690402	0.945353	0.484982	0.65286	0.255805	45	23
106603573	XM_014197433	LOC106603573	solute carrier family 13 member 5	protein_coding	XP_014052908.1	-2.30654	2.97075	2.3604e-07	2.2955e-05	3.57316	2.51736	7.30309	2.86696	530	272
106570052	XM_045714778,XM_045714780,XM_045714788,XM_045714790	LOC106570052	phosphatidate phosphatase LPIN1, transcript variant X2	protein_coding	XP_045570734.1;XP_045570736.1;XP_045570744.1;XP_045570746.1	-2.30536	1.7478	5.20637e-06	0.000324332	2.49796	1.59226	2.31933	0.908111	226	116
106598375	XM_045699824	LOC106598375	unique cartilage matrix-associated protein-like	protein_coding	XP_045555780.1	-2.30334	-0.656931	0.00749061	0.0785337	0.882353	0.448714	1.69707	0.657485	41	21
106582397	XM_014165474,XM_014165501,XM_014165509,XM_014165516,XM_045703629,XM_045703637	LOC106582397	protein Aster-A, transcript variant X1	protein_coding	XP_014020949.2;XP_014020976.2;XP_014020984.1;XP_014020991.1;XP_045559585.1;XP_045559593.1	-2.30034	0.683376	0.000140465	0.00454867	1.67853	0.967529	0.580396	0.238209	107	55
106564604	XM_045691157	LOC106564604	protein transport protein Sec23A-like	protein_coding	XP_045547113.1	-2.29881	3.15543	1.78755e-07	1.8182e-05	3.74236	2.6748	7.33954	2.88919	602	310
106576549	XM_045700036,XR_006760169,XR_006760170,XR_006760171	LOC106576549	probable methyltransferase-like protein 25, transcript variant X4	protein_coding	XP_045555992.1	-2.29747	0.0858288	0.000990729	0.0196896	1.28683	0.700805	0.975105	0.351263	70	36
106571127	XM_014143831,XM_014143833,XM_014143835,XM_045695578	kif26aa	kinesin family member 26Aa, transcript variant X4	protein_coding	XP_013999306.1;XP_013999308.1;XP_013999310.1;XP_045551534.1	-2.297	1.78071	4.611e-06	0.000293129	2.52399	1.61698	1.16498	0.45726	231	119
106573331	XM_014148291	cssa16h15orf40	chromosome ssa16 C15orf40 homolog	protein_coding	XP_014003766.1	-2.29656	-0.795737	0.00913405	0.0895027	0.816475	0.411511	1.50997	0.57706	37	19
106584882	XM_045706972	LOC106584882	ras-specific guanine nucleotide-releasing factor 2	protein_coding	XP_045562928.1	-2.29656	-0.795737	0.00913405	0.0895027	0.816475	0.411511	0.462214	0.182023	37	19
123736651	XM_045713231	LOC123736651	zinc finger protein 239-like	protein_coding	XP_045569187.1	-2.29656	-0.795737	0.00913405	0.0895027	0.816475	0.411511	0.857651	0.344941	37	19
106560627	XM_045687975,XM_045687976,XM_045687977,XM_045687978,XM_045687979	LOC106560627	unconventional myosin-VIIa, transcript variant X5	protein_coding	XP_045543931.1;XP_045543932.1;XP_045543933.1;XP_045543934.1;XP_045543935.1	-2.29545	0.0456152	0.00130776	0.024065	1.2623	0.685302	0.371985	0.143122	68	35
123742377	XM_045716293,XM_045716294	LOC123742377	testis-specific gene A8 protein-like, transcript variant X1	protein_coding	XP_045572249.1;XP_045572250.1	-2.29429	3.0625	2.2094e-07	2.16905e-05	3.65554	2.59822	6.4636	2.54465	564	291
123744236	gene-LOC123744236	LOC123744236	.	pseudogene	.	-2.29332	0.00425347	0.00139656	0.0251307	1.23734	0.669631	1.33998	0.518628	66	34
123741777	XM_045715986	LOC123741777	stonustoxin subunit beta-like	protein_coding	XP_045571942.1	-2.29303	2.20299	1.6131e-06	0.000119435	2.88299	1.91824	8.46233	3.33857	310	160
106581857	XM_045704432,XR_006761168	LOC106581857	sterol 26-hydroxylase, mitochondrial, transcript variant X1	protein_coding	XP_045560388.1	-2.28909	2.26268	1.36225e-06	0.000105122	2.93436	1.96392	7.46609	2.95314	323	167
106585906	XM_045707191,XR_006761888	si:dkey-215k6.1	transmembrane protein 132C, transcript variant X1	protein_coding	XP_045563147.1	-2.28867	-0.0821896	0.00159825	0.0276842	1.18609	0.637769	0.309089	0.122523	62	32
106607321	XM_045720562,XM_045720563,XM_045720564,XM_045720565,XM_045720566,XM_045720567,XM_045720568,XM_045720569,XM_045720570	LOC106607321	SRC kinase signaling inhibitor 1-like, transcript variant X1	protein_coding	XP_045576518.1;XP_045576519.1;XP_045576520.1;XP_045576521.1;XP_045576522.1;XP_045576523.1;XP_045576524.1;XP_045576525.1;XP_045576526.1	-2.28849	1.96814	3.181e-06	0.000217942	2.68032	1.7496	2.05232	0.788954	263	136
106578587	XM_014157573	LOC106578587	divergent protein kinase domain 1C-like	protein_coding	XP_014013048.1	-2.28821	-0.949211	0.0112329	0.101659	0.747445	0.373323	0.634107	0.254408	33	17
106572146	XM_045696099	LOC106572146	uncharacterized LOC106572146	protein_coding	XP_045552055.1	-2.28486	3.46479	1.2208e-07	1.29259e-05	4.02899	2.94594	13.1396	5.20942	745	386
100195412	NM_001140441,XM_014212466,XM_045723262,XM_045723263,XM_045723264,XM_045723265,XM_045723266,XM_045723267,XM_045723268,XM_045723269	LOC100195412	regulator of G-protein signalling 14	protein_coding	NP_001133913.1;XP_014067941.1;XP_045579218.1;XP_045579219.1;XP_045579220.1;XP_045579221.1;XP_045579222.1;XP_045579223.1;XP_045579224.1;XP_045579225.1	-2.28326	-1.03248	0.0166986	0.130554	0.711651	0.353843	0.539801	0.228382	31	16
106600388	XM_014191694,XM_014191695,XM_045714776	LOC106600388	nectin-4-like, transcript variant X3	protein_coding	XP_014047169.2;XP_014047170.2;XP_045570732.1	-2.28326	-1.03248	0.0166986	0.130554	0.711651	0.353843	0.45385	0.179263	31	16
106582273	XM_014165177,XM_014165178,XM_014165179	LOC106582273	SEC14 domain and spectrin repeat-containing protein 1, transcript variant X1	protein_coding	XP_014020652.2;XP_014020653.2;XP_014020654.2	-2.28265	1.51154	1.20402e-05	0.000630118	2.30127	1.44354	2.02864	0.809904	191	99
106583604	XM_014167973	LOC106583604	keratin, type II cytoskeletal 8-like	protein_coding	XP_014023448.2	-2.27925	3.25844	2.04739e-07	2.03578e-05	3.83469	2.76973	9.52975	3.78469	645	335
106564008	XM_045690529	LOC106564008	zinc finger protein 883-like	protein_coding	XP_045546485.1	-2.27765	-1.12081	0.0294307	0.184153	0.674945	0.334097	0.365479	0.138997	29	15
106589449	XM_045707592	LOC106589449	ADP-ribosylation factor-binding protein GGA1	protein_coding	XP_045563548.1	-2.27722	0.647557	0.000207706	0.00606177	1.65044	0.954655	1.13179	0.446703	104	54
106584906	XR_001323861	LOC106584906	uncharacterized LOC106584906	transcribed_pseudogene	.	-2.2764	7.88673	1.1448e-08	1.57146e-06	8.3656	7.18441	362.264	144.335	15986	8315
106587146	XM_014175203,XM_014175204,XM_045708580	LOC106587146	adhesion G-protein coupled receptor G5-like, transcript variant X1	protein_coding	XP_014030678.2;XP_014030679.2;XP_045564536.1	-2.27403	-0.323952	0.00291919	0.0423187	1.04939	0.554892	0.519834	0.207701	52	27
106574349	XM_045715995	LOC106574349	ladderlectin	protein_coding	XP_045571951.1	-2.27306	9.50868	1.10896e-08	1.52903e-06	9.98406	8.80123	2015.06	804.03	49185	25621
106568681	XM_045692325	LOC106568681	allograft inflammatory factor 1-like	protein_coding	XP_045548281.1	-2.27263	0.187398	0.000713538	0.0156882	1.3464	0.746337	1.22935	0.479304	75	39
106569880	XM_014141589,XM_014141590	LOC106569880	integrator complex subunit 3-like, transcript variant X1	protein_coding	XP_013997064.1;XP_013997065.1	-2.27199	1.33888	2.3165e-05	0.00107101	2.16233	1.33844	1.70211	0.680776	169	88
100380377	NM_001173662	acot8	acyl-CoA thioesterase 8	protein_coding	NP_001167133.1	-2.27012	0.149947	0.000755019	0.0163462	1.32287	0.731319	1.30484	0.524818	73	38
106570195	XM_014142259,XM_014142260,XM_014142261,XM_014142263,XM_014142264	LOC106570195	death-associated protein kinase 2, transcript variant X2	protein_coding	XP_013997734.1;XP_013997735.1;XP_013997736.1;XP_013997738.1;XP_013997739.1	-2.26996	0.535743	0.000243914	0.00692308	1.57276	0.901978	1.42982	0.592344	96	50
123729023	XR_006760778	LOC123729023	uncharacterized LOC123729023	lncRNA	.	-2.26996	0.535743	0.000243914	0.00692308	1.57276	0.901978	1.83044	0.733642	96	50
106610095	XM_014209259	LOC106610095	zinc finger protein 18-like	protein_coding	XP_014064734.1	-2.26748	0.111501	0.000799628	0.0169033	1.29894	0.716142	1.3861	0.547944	71	37
100195248	NM_001140277	card9	caspase recruitment domain family, member 9	protein_coding	NP_001133749.1	-2.26654	-0.433194	0.00516186	0.0616621	0.990861	0.52036	0.968182	0.373348	48	25
106574153	XM_014149798,XM_014149810,XM_014149811,XM_014149812,XM_014149813,XM_045697360,XM_045697361,XM_045697362,XM_045697363,XM_045697364,XM_045697365,XM_045697366,XM_045697367,XM_045697368,XM_045697369,XM_045697371,XM_045697372,XM_045697373,XM_045697374,XM_045697375,XM_045697377,XM_045697378,XM_045697379	ptprsa	protein tyrosine phosphatase receptor type Sa, transcript variant X1	protein_coding	XP_014005273.2;XP_014005285.2;XP_014005286.2;XP_014005287.2;XP_014005288.2;XP_045553316.1;XP_045553317.1;XP_045553318.1;XP_045553319.1;XP_045553320.1;XP_045553321.1;XP_045553322.1;XP_045553323.1;XP_045553324.1;XP_045553325.1;XP_045553327.1;XP_045553328.1;XP_045553329.1;XP_045553330.1;XP_045553331.1;XP_045553333.1;XP_045553334.1;XP_045553335.1	-2.26633	1.75532	8.02823e-06	0.000456153	2.49796	1.60879	0.927834	0.368211	226	118
106573999	XM_014149487,XM_014149488	tab3	TGF-beta activated kinase 1 (MAP3K7) binding protein 3, transcript variant X1	protein_coding	XP_014004962.1;XP_014004963.1	-2.2647	0.0720072	0.00151521	0.0265463	1.27462	0.700805	1.01645	0.409169	69	36
106560985	XM_014124496	LOC106560985	DENN domain-containing protein 2A-like	protein_coding	XP_013979971.2	-2.26387	-1.31538	0.0383018	0.214946	0.598609	0.293774	0.320767	0.127585	25	13
106567028	XM_014135825,XM_014135826,XM_014135828,XM_014135829,XM_014135830,XM_014135831,XM_014135832	l1cama	L1 cell adhesion molecule, paralog a, transcript variant X4	protein_coding	XP_013991300.1;XP_013991301.1;XP_013991303.1;XP_013991304.1;XP_013991305.1;XP_013991306.1;XP_013991307.1	-2.26387	-1.31538	0.0383018	0.214946	0.598609	0.293774	0.153355	0.061751	25	13
106568403	XR_006758412	LOC106568403	uncharacterized LOC106568403	lncRNA	.	-2.26387	-1.31538	0.0383018	0.214946	0.598609	0.293774	0.302249	0.11511	25	13
106579331	XM_014159163	LOC106579331	zinc finger protein 3 homolog	protein_coding	XP_014014638.2	-2.26387	-1.31538	0.0383018	0.214946	0.598609	0.293774	0.785567	0.29729	25	13
106610378	XM_014209708	LOC106610378	zinc finger protein OZF	protein_coding	XP_014065183.1	-2.26387	-1.31538	0.0383018	0.214946	0.598609	0.293774	0.383844	0.151158	25	13
123728141	XM_045698739	LOC123728141	uncharacterized LOC123728141	protein_coding	XP_045554695.1	-2.26387	-1.31538	0.0383018	0.214946	0.598609	0.293774	0.771846	0.310437	25	13
106599708	XM_014191008,XM_014191009,XM_045714716	LOC106599708	desmocollin-2, transcript variant X3	protein_coding	XP_014046483.1;XP_014046484.1;XP_045570672.1	-2.26256	1.83612	6.18692e-06	0.000370535	2.56469	1.6652	1.78947	0.714335	239	125
100286508	NM_001146447	LOC100286508	centrin 3	protein_coding	NP_001139919.1	-2.26233	-0.491062	0.00564883	0.0654627	0.960682	0.502779	1.65095	0.649199	46	24
106587624	XM_045708154,XM_045708155,XM_045708156	LOC106587624	nuclear factor of activated T-cells, cytoplasmic 3-like, transcript variant X3	protein_coding	XP_045564110.1;XP_045564111.1;XP_045564112.1	-2.26233	-0.491062	0.00564883	0.0654627	0.960682	0.502779	0.42506	0.169369	46	24
106578532	XM_014157452,XM_014157453,XM_014157456,XM_014157457	idi1	isopentenyl-diphosphate delta isomerase 1, transcript variant X1	protein_coding	XP_014012927.1;XP_014012928.1;XP_014012931.1;XP_014012932.1	-2.26114	3.50564	1.62676e-07	1.67664e-05	4.06313	2.99078	19.6913	7.83666	764	400
106563846	XM_014129747	LOC106563846	GTPase IMAP family member 7-like	protein_coding	XP_013985222.2	-2.25955	0.945577	9.84702e-05	0.00342065	1.86116	1.11367	3.082	1.23431	128	67
106573429	gene-LOC106573429	LOC106573429	.	pseudogene	.	-2.25864	-0.0103642	0.00173673	0.0295064	1.2247	0.669631	0.668762	0.26425	65	34
106575257	XM_014151654	LOC106575257	glycerol-3-phosphate dehydrogenase [NAD(+)], cytoplasmic	protein_coding	XP_014007129.1	-2.25776	-0.551331	0.00795583	0.0819202	0.929859	0.484982	1.10236	0.431784	44	23
100286461	NM_001146400	acot13	acyl-CoA thioesterase 13	protein_coding	NP_001139872.1	-2.25528	-1.42337	0.0439575	0.232187	0.55887	0.273182	1.06874	0.427438	23	12
106577153	XM_014154953	LOC106577153	putative ATP-dependent RNA helicase DHX57	protein_coding	XP_014010428.2	-2.25528	-1.42337	0.0439575	0.232187	0.55887	0.273182	0.184965	0.073079	23	12
106590981	XM_045713230	LOC106590981	cilia- and flagella-associated protein 251-like	protein_coding	XP_045569186.1	-2.25528	-1.42337	0.0439575	0.232187	0.55887	0.273182	0.635253	0.254663	23	12
123726687	XR_006758804	LOC123726687	uncharacterized LOC123726687	lncRNA	.	-2.25528	-1.42337	0.0439575	0.232187	0.55887	0.273182	0.479672	0.186781	23	12
106560429	XM_014123320	podn	podocan	protein_coding	XP_013978795.1	-2.25182	-0.0977005	0.00200086	0.0327042	1.17299	0.637769	0.738495	0.291223	61	32
106600821	XM_014192520	LOC106600821	WAS/WASL-interacting protein family member 2	protein_coding	XP_014047995.2	-2.25133	0.282293	0.000739546	0.0161343	1.4036	0.790477	0.85336	0.344431	80	42
123743072	XR_006769812	LOC123743072	uncharacterized LOC123743072	lncRNA	.	-2.25101	4.63841	5.41559e-08	6.43708e-06	5.14792	4.02726	26.6666	10.7446	1675	881
106603280	XM_014196728,XM_014196738	LOC106603280	dnaJ homolog subfamily C member 5B, transcript variant X1	protein_coding	XP_014052203.1;XP_014052213.1	-2.24849	0.247249	0.000782576	0.0166743	1.38099	0.775913	1.14652	0.45389	78	41
106564115	XM_045690644,XM_045690645,XR_006757853	LOC106564115	RNA exonuclease 5-like, transcript variant X2	protein_coding	XP_045546600.1;XP_045546601.1	-2.24691	0.783614	0.000145322	0.00466217	1.74201	1.03023	1.87419	0.791035	114	60
106605748	XM_014201656	LOC106605748	extracellular tyrosine-protein kinase PKDCC	protein_coding	XP_014057131.1	-2.24456	2.45076	1.51437e-06	0.000113571	3.09233	2.12198	2.99763	1.20598	366	193
106610663	XM_014210108	ythdf2	YTH N(6)-methyladenosine RNA binding protein 2	protein_coding	XP_014065583.1	-2.24271	3.0546	4.59146e-07	4.1381e-05	3.63896	2.61059	7.37798	2.9783	557	294
100286717	NM_001146657	ppc1a	Phosphatidic acid phosphatase type 2 domain-containing protein 1A	protein_coding	NP_001140129.1	-2.24131	-0.748775	0.0107729	0.0987902	0.833229	0.430232	1.43025	0.55572	38	20
123723818	XM_045722624	LOC123723818	tripartite motif-containing protein 29-like	protein_coding	XP_045578580.1	-2.24131	-0.748775	0.0107729	0.0987902	0.833229	0.430232	1.53038	0.611404	38	20
123725373	XM_045690496	LOC123725373	gastrula zinc finger protein XlCGF17.1-like	protein_coding	XP_045546452.1	-2.24131	-0.748775	0.0107729	0.0987902	0.833229	0.430232	0.884795	0.342969	38	20
123744283	XR_006770865	LOC123744283	uncharacterized LOC123744283	lncRNA	.	-2.23985	-0.239438	0.0031579	0.0448418	1.09178	0.588616	0.470731	0.192017	55	29
106607500	XM_014204502	LOC106607500	WAS/WASL-interacting protein family member 2	protein_coding	XP_014059977.1	-2.2386	0.435027	0.000565006	0.0131593	1.50118	0.861168	0.898495	0.364249	89	47
106593698	XM_045698617	LOC106593698	WAS/WASL-interacting protein family member 1	protein_coding	XP_045554573.1	-2.23608	1.05721	7.32273e-05	0.00270444	1.94061	1.18154	1.79917	0.724136	138	73
106613974	XM_014216857,XM_014216858,XM_014216859,XM_014216860,XM_014216861,XM_014216862,XM_014216864,XM_014216865,XR_006756932	suco	SUN domain containing ossification factor, transcript variant X1	protein_coding	XP_014072332.2;XP_014072333.2;XP_014072334.2;XP_014072335.2;XP_014072336.2;XP_014072337.2;XP_014072339.2;XP_014072340.2	-2.23593	2.88044	7.42873e-07	6.17859e-05	3.47782	2.46838	3.58379	1.50461	493	261
100195932	NM_001140961,XM_014206805,XM_014206806	lsmd1	LSM domain containing 1	protein_coding	NP_001134433.1;XP_014062280.1;XP_014062281.1	-2.23591	0.655706	0.000283525	0.0077496	1.65044	0.967529	6.3445	2.54648	104	55
106603980	XM_014198296	LOC106603980	coronin-6	protein_coding	XP_014053771.2	-2.23591	0.655706	0.000283525	0.0077496	1.65044	0.967529	1.55982	0.625892	104	55
106573643	XM_014148880,XM_014148881,XM_045697209	LOC106573643	casein kinase II subunit alpha', transcript variant X1	protein_coding	XP_014004355.1;XP_014004356.1;XP_045553165.1	-2.23469	-0.821037	0.0119749	0.106082	0.799525	0.411511	0.541608	0.217175	36	19
106590269	gene-LOC106590269	LOC106590269	.	pseudogene	.	-2.23469	-0.821037	0.0119749	0.106082	0.799525	0.411511	0.258595	0.100982	36	19
106607821	XM_014205212,XM_014205213,XM_014205214	LOC106607821	HIVEP zinc finger 2, transcript variant X2	protein_coding	XP_014060687.1;XP_014060688.1;XP_014060689.1	-2.23391	0.847117	0.000131228	0.00429441	1.7857	1.06658	0.510163	0.205896	119	63
106607333	XM_014204197,XM_014204198	LOC106607333	rRNA methyltransferase 2, mitochondrial, transcript variant X2	protein_coding	XP_014059672.1;XP_014059673.1	-2.23193	0.0580551	0.00187015	0.0311587	1.2623	0.700805	1.34912	0.585035	68	36
123729671	XM_045705449	LOC123729671	uncharacterized LOC123729671	protein_coding	XP_045561405.1	-2.23122	1.57312	2.05218e-05	0.000977952	2.34281	1.4978	4.21287	1.71247	198	105
106607151	XM_045720434,XM_045720435,XM_045720436,XM_045720437,XM_045720439,XM_045720440,XM_045720441,XM_045720442,XM_045720443,XM_045720444,XM_045720445	LOC106607151	interferon-induced very large GTPase 1-like, transcript variant X10	protein_coding	XP_045576390.1;XP_045576391.1;XP_045576392.1;XP_045576393.1;XP_045576395.1;XP_045576396.1;XP_045576397.1;XP_045576398.1;XP_045576399.1;XP_045576400.1;XP_045576401.1	-2.23059	2.36039	2.2545e-06	0.000161527	3.00999	2.05721	2.48956	0.957043	343	182
106561227	XM_014124944	lepa	leptin a	protein_coding	XP_013980419.1	-2.22733	-0.897078	0.0133442	0.114106	0.765015	0.392543	0.647555	0.256455	34	18
106571190	XM_014143966,XM_014143967	ttbk2b	tau tubulin kinase 2b, transcript variant X1	protein_coding	XP_013999441.2;XP_013999442.2	-2.22733	-0.897078	0.0133442	0.114106	0.765015	0.392543	0.320837	0.129744	34	18
106580023	XR_001322784,XR_001322785,XR_006760872	LOC106580023	uncharacterized LOC106580023, transcript variant X3	lncRNA	.	-2.22733	-0.897078	0.0133442	0.114106	0.765015	0.392543	0.780377	0.205115	34	18
106580821	XM_014162281,XM_014162282	LOC106580821	transgelin, transcript variant X1	protein_coding	XP_014017756.1;XP_014017757.1	-2.22697	1.8432	9.29902e-06	0.000512404	2.56469	1.68091	7.80903	3.17464	239	127
106612060	XM_014212877,XM_045724190	LOC106612060	tyrosine-protein kinase ITK/TSK, transcript variant X1	protein_coding	XP_014068352.2;XP_045580146.1	-2.22668	1.63758	1.53586e-05	0.00077982	2.39452	1.5415	2.74418	1.12184	207	110
100380286	NM_001173571,XM_014195507	acsl1a	acyl-CoA synthetase long chain family member 1a	protein_coding	NP_001167042.1;XP_014050982.1	-2.22496	2.76102	9.74719e-07	7.83386e-05	3.36713	2.37484	4.79294	1.94875	453	241
106568988	XM_045692531,XM_045692539	LOC106568988	rho guanine nucleotide exchange factor 28-like, transcript variant X2	protein_coding	XP_045548487.1;XP_045548495.1	-2.22427	0.930234	0.000134817	0.00438409	1.84473	1.11367	0.619898	0.253926	126	67
106571753	XM_014145172,XM_014145181,XM_014145188,XM_014145197,XM_014145207,XM_014145235	LOC106571753	pre-B-cell leukemia transcription factor 3, transcript variant X1	protein_coding	XP_014000647.1;XP_014000656.1;XP_014000663.1;XP_014000672.1;XP_014000682.1;XP_014000710.1	-2.22395	-0.0251277	0.00215665	0.0345053	1.21194	0.669631	0.645833	0.265328	64	34
106565409	XM_014132508,XM_014132509,XM_014132510,XM_014132512,XM_045691589	LOC106565409	diacylglycerol kinase alpha-like, transcript variant X2	protein_coding	XP_013987983.1;XP_013987984.1;XP_013987985.1;XP_013987987.1;XP_045547545.1	-2.22273	0.515382	0.000353354	0.00923514	1.55267	0.901978	1.09161	0.445359	94	50
106603936	XM_014198190,XM_045717394,XM_045717395,XM_045717396,XM_045717397	LOC106603936	P2X purinoceptor 1-like, transcript variant X3	protein_coding	XP_014053665.2;XP_045573350.1;XP_045573351.1;XP_045573352.1;XP_045573353.1	-2.21923	2.37102	2.63895e-06	0.000185222	3.01734	2.0692	8.99543	3.66643	345	184
106569470	XM_014140847,XM_045694292	LOC106569470	ciliogenesis associated TTC17 interacting protein, transcript variant X2	protein_coding	XP_013996322.1;XP_045550248.1	-2.21911	-0.977315	0.0197076	0.144639	0.729659	0.373323	0.65638	0.262969	32	17
106582279	XM_014165188	lmln	leishmanolysin-like (metallopeptidase M8 family)	protein_coding	XP_014020663.1	-2.216	0.198657	0.00101686	0.0200547	1.3464	0.761201	0.80486	0.327228	75	40
100195084	NM_001140113	cdh17	cadherin 17, LI cadherin (liver-intestine)	protein_coding	NP_001133585.1	-2.21402	1.80327	1.1829e-05	0.000623042	2.52914	1.65727	2.63429	1.07674	232	124
106596213	XM_045714385,XM_045714386,XM_045714387,XM_045714388	LOC106596213	macrophage mannose receptor 1-like, transcript variant X4	protein_coding	XP_045570341.1;XP_045570342.1;XP_045570343.1;XP_045570344.1	-2.21327	-0.511591	0.00722371	0.0765896	0.945353	0.502779	0.408812	0.163812	45	24
123743157	XM_045718795,XM_045718796,XM_045718797,XM_045718798	LOC123743157	mucin-17, transcript variant X3	protein_coding	XP_045574751.1;XP_045574752.1;XP_045574753.1;XP_045574754.1	-2.21327	-0.511591	0.00722371	0.0765896	0.945353	0.502779	0.400138	0.150675	45	24
106612671	XM_014214071,XM_014214072,XM_014214074,XM_045724411,XM_045724412	LOC106612671	ubiquitin carboxyl-terminal hydrolase 2-like, transcript variant X1	protein_coding	XP_014069546.1;XP_014069547.1;XP_014069549.1;XP_045580367.1;XP_045580368.1	-2.21006	-0.159599	0.00269905	0.0401403	1.13295	0.62157	0.772728	0.310787	58	31
106586761	XM_014174361,XM_014174362,XM_014174363,XM_014174364,XM_014174366,XM_014174367	LOC106586761	high affinity immunoglobulin epsilon receptor subunit gamma, transcript variant X3	protein_coding	XP_014029836.1;XP_014029837.1;XP_014029838.1;XP_014029839.1;XP_014029841.1;XP_014029842.1	-2.20987	-1.06224	0.0222191	0.155562	0.693415	0.353843	1.41115	0.540719	30	16
106598943	XM_045714529	LOC106598943	artemin-like	protein_coding	XP_045570485.1	-2.20987	-1.06224	0.0222191	0.155562	0.693415	0.353843	0.18818	0.074148	30	16
123741793	gene-LOC123741793	LOC123741793	.	pseudogene	.	-2.20987	-1.06224	0.0222191	0.155562	0.693415	0.353843	1.67622	0.689268	30	16
123744623	XM_045723658,XM_045723660	LOC123744623	ADP-ribosylation factor 4-like, transcript variant X1	protein_coding	XP_045579614.1;XP_045579616.1	-2.20987	-1.06224	0.0222191	0.155562	0.693415	0.353843	0.970659	0.394399	30	16
106571865	gene-LOC106571865	LOC106571865	.	pseudogene	.	-2.20939	1.46498	2.93375e-05	0.00128551	2.25228	1.4343	1.34525	0.549514	183	98
106579060	XR_006760770	LOC106579060	ataxin-2-like protein	transcribed_pseudogene	.	-2.20884	2.26967	3.77541e-06	0.000248672	2.92658	1.99569	2.69536	1.10248	321	172
106585648	XM_014172075,XM_045706867	LOC106585648	serine/threonine-protein kinase Chk2, transcript variant X2	protein_coding	XP_014027550.1;XP_045562823.1	-2.20753	0.766457	0.000203413	0.00596892	1.72415	1.03023	1.94935	0.698061	112	60
106570904	XM_014143481,XM_014143482	LOC106570904	uncharacterized LOC106570904, transcript variant X1	protein_coding	XP_013998956.1;XP_013998957.1	-2.20662	0.359979	0.000760136	0.0163762	1.44779	0.833306	1.98758	0.807647	84	45
106579759	XM_014159923	LOC106579759	glycogenin-1	protein_coding	XP_014015398.1	-2.20662	0.359979	0.000760136	0.0163762	1.44779	0.833306	2.45922	0.994832	84	45
106564025	XR_001319383	LOC106564025	uncharacterized LOC106564025	lncRNA	.	-2.20658	-0.572726	0.0101916	0.0955782	0.914197	0.484982	0.68803	0.278599	43	23
106574641	XM_045718918,XM_045718919	LOC106574641	ephrin-A4-like, transcript variant X2	protein_coding	XP_045574874.1;XP_045574875.1	-2.20658	-0.572726	0.0101916	0.0955782	0.914197	0.484982	0.523386	0.220979	43	23
106578942	XM_014158234,XM_014158241,XM_014158243,XM_014158245,XM_014158246,XM_045702396,XM_045702397,XM_045702398,XM_045702399,XM_045702400,XM_045702401,XM_045702402,XM_045702403,XM_045702404,XM_045702405,XM_045702406,XM_045702407,XM_045702408,XM_045702409,XM_045702410	LOC106578942	neurexin-1a, transcript variant X9	protein_coding	XP_014013709.2;XP_014013716.2;XP_014013718.2;XP_014013720.2;XP_014013721.2;XP_045558352.1;XP_045558353.1;XP_045558354.1;XP_045558355.1;XP_045558356.1;XP_045558357.1;XP_045558358.1;XP_045558359.1;XP_045558360.1;XP_045558361.1;XP_045558362.1;XP_045558363.1;XP_045558364.1;XP_045558365.1;XP_045558366.1	-2.20481	-0.207344	0.00366554	0.0496144	1.10563	0.605187	0.368078	0.148544	56	30
106573901	XM_014149346	LOC106573901	interleukin-6 receptor subunit beta	protein_coding	XP_014004821.1	-2.19942	-1.15242	0.0387935	0.215714	0.656236	0.334097	0.31859	0.125642	28	15
106613207	XM_014215238,XM_014215239	LOC106613207	T-lymphocyte activation antigen CD80, transcript variant X1	protein_coding	XP_014070713.1;XP_014070714.1	-2.19942	-1.15242	0.0387935	0.215714	0.656236	0.334097	0.639171	0.258928	28	15
123723883	XM_045706604	LOC123723883	tight junction protein ZO-2-like	protein_coding	XP_045562560.1	-2.19942	-1.15242	0.0387935	0.215714	0.656236	0.334097	0.813471	0.334348	28	15
100194878	NM_001139907,XM_014210265	LOC100194878	lymphocyte-specific protein tyrosine kinase	protein_coding	NP_001133379.1;XP_014065740.1	-2.19921	-0.256713	0.00398251	0.0523383	1.07778	0.588616	1.01253	0.416922	54	29
106563296	XM_014128775,XM_014128776,XM_014128777,XM_014128778,XM_045689966,XM_045689967	LOC106563296	PH and SEC7 domain-containing protein 1, transcript variant X4	protein_coding	XP_013984250.2;XP_013984251.2;XP_013984252.2;XP_013984253.2;XP_045545922.1;XP_045545923.1	-2.19916	0.0439702	0.00230502	0.0361519	1.24987	0.700805	0.699184	0.308618	67	36
106586705	XM_014174254,XM_045707492,XM_045707493,XM_045707494	LOC106586705	target of Nesh-SH3, transcript variant X1	protein_coding	XP_014029729.1;XP_045563448.1;XP_045563449.1;XP_045563450.1	-2.1972	1.35388	4.84369e-05	0.00194393	2.16233	1.36787	1.27066	0.523994	169	91
106612298	XM_014213340	LOC106612298	E3 ubiquitin-protein ligase TRIM39-like	protein_coding	XP_014068815.1	-2.19643	2.8738	1.27973e-06	9.95013e-05	3.46444	2.47741	4.25876	1.75623	488	263
106584996	XM_014170713	LOC106584996	putative phospholipase B-like 2	protein_coding	XP_014026188.1	-2.19296	0.636965	0.000401306	0.0102047	1.63141	0.967529	1.29405	0.534618	102	55
100195661	NM_001140690,XM_045709917	fa36a	FAM36A	protein_coding	NP_001134162.1;XP_045565873.1	-2.19209	0.444487	0.000776147	0.0165716	1.50118	0.8749	4.90771	1.98071	89	48
123742612	XR_006769765	LOC123742612	U1 spliceosomal RNA	snRNA	.	-2.19129	-0.703301	0.0125613	0.109989	0.84979	0.448714	10.0171	4.03588	39	21
106571740	XM_014145141,XM_014145142	fermt1	FERM domain containing kindlin 1, transcript variant X2	protein_coding	XP_014000616.1;XP_014000617.1	-2.19092	0.222406	0.0011701	0.0222018	1.35802	0.775913	1.12695	0.438521	76	41
106610709	XM_014210207	LOC106610709	uncharacterized LOC106610709	protein_coding	XP_014065682.2	-2.19072	1.18518	9.07273e-05	0.00321342	2.03052	1.26734	2.6949	1.11284	150	81
100195946	NM_001140975,XM_014134950,XM_014134951,XM_014134952,XM_045692194	rae1	ribonucleic acid export 1	protein_coding	NP_001134447.1;XP_013990425.1;XP_013990426.1;XP_013990427.1;XP_045548150.1	-2.18835	0.413203	0.000820556	0.0172252	1.48006	0.861168	2.42139	1.05731	87	47
106567149	XM_014136127	LOC106567149	endoplasmic reticulum chaperone BiP-like	protein_coding	XP_013991602.1	-2.18751	1.03586	0.000114842	0.00383503	1.91723	1.18154	2.18518	0.906137	135	73
100286689	NM_001146630,XM_014175700,XM_014175703	dbnd1	Dysbindin domain-containing protein 1	protein_coding	NP_001140102.1;XP_014031175.1;XP_014031178.1	-2.18748	-1.24856	0.0444493	0.232931	0.618075	0.314076	0.715472	0.254824	26	14
106566266	XM_045692154	LOC106566266	uncharacterized LOC106566266	protein_coding	XP_045548110.1	-2.18748	-1.24856	0.0444493	0.232931	0.618075	0.314076	0.443563	0.185911	26	14
106588765	XM_014178117	nkain1	sodium/potassium transporting ATPase interacting 1	protein_coding	XP_014033592.1	-2.18748	-1.24856	0.0444493	0.232931	0.618075	0.314076	0.462263	0.186309	26	14
106604041	XM_045717475,XM_045717476,XM_045717477	bach1b	BTB and CNC homology 1, basic leucine zipper transcription factor 1 b, transcript variant X3	protein_coding	XP_045573431.1;XP_045573432.1;XP_045573433.1	-2.18637	0.581739	0.000440812	0.010949	1.59258	0.941665	1.36508	0.568663	98	53
106594220	XM_045723090,XM_045723091,XM_045723092	LOC106594220	fibrous sheath CABYR-binding protein-like, transcript variant X1	protein_coding	XP_045579046.1;XP_045579047.1;XP_045579048.1	-2.18615	1.71993	2.16098e-05	0.00101576	2.45531	1.60879	9.45064	3.89044	218	118
106570861	XM_014143429	LOC106570861	C-C motif chemokine 20	protein_coding	XP_013998904.2	-2.18479	0.732664	0.000335453	0.00887192	1.69695	1.01791	3.51123	1.44697	109	59
106584983	XM_014170690,XM_014170691	LOC106584983	WSC domain-containing protein 2, transcript variant X2	protein_coding	XP_014026165.1;XP_014026166.1	-2.18251	-0.773268	0.0139996	0.117572	0.816475	0.430232	0.268662	0.113525	37	20
106580136	XM_014160857,XM_014160865,XM_014160884,XM_045702439,XM_045702448	trim33l	tripartite motif containing 33, like, transcript variant X1	protein_coding	XP_014016332.2;XP_014016340.2;XP_014016359.2;XP_045558395.1;XP_045558404.1	-2.18039	0.348533	0.000919812	0.0186505	1.43687	0.833306	0.923115	0.379719	83	45
106599909	XM_014191260	LOC106599909	interferon regulatory factor 4-like	protein_coding	XP_014046735.1	-2.17982	-0.415778	0.00758323	0.0790625	0.990861	0.537729	0.559167	0.236495	48	26
106611083	XM_014210949	LOC106611083	zinc finger protein 883-like	protein_coding	XP_014066424.2	-2.17982	-0.415778	0.00758323	0.0790625	0.990861	0.537729	0.655303	0.271924	48	26
100195051	NM_001140080	enoph	Enolase-phosphatase E1	protein_coding	NP_001133552.1	-2.17765	0.822416	0.00025136	0.00705057	1.75964	1.06658	2.86496	1.18769	116	63
106583010	XM_014166729,XM_014166730,XM_014166731,XM_014166732,XM_014166733,XM_014166734,XM_014166735,XM_014166737,XM_045705345	LOC106583010	polyhomeotic-like protein 2, transcript variant X5	protein_coding	XP_014022204.2;XP_014022205.2;XP_014022206.2;XP_014022207.2;XP_014022208.2;XP_014022209.2;XP_014022210.2;XP_014022212.2;XP_045561301.1	-2.17549	0.494737	0.00061266	0.013939	1.5323	0.901978	0.921315	0.387901	92	50
123730972	XM_045709757,XM_045709759,XM_045709763,XM_045709764	LOC123730972	glucagon receptor-like, transcript variant X3	protein_coding	XP_045565713.1;XP_045565715.1;XP_045565719.1;XP_045565720.1	-2.17549	0.494737	0.00061266	0.013939	1.5323	0.901978	0.807201	0.335987	92	50
100196167	NM_001141196	tws1a	Twisted gastrulation protein homolog 1-A	protein_coding	NP_001134668.1	-2.17281	-0.846772	0.0156451	0.125092	0.782373	0.411511	1.23684	0.512549	35	19
106566787	XM_014135178,XM_014135188	LOC106566787	suppressor APC domain-containing protein 2, transcript variant X1	protein_coding	XP_013990653.1;XP_013990663.1	-2.17281	-0.846772	0.0156451	0.125092	0.782373	0.411511	0.312342	0.129325	35	19
106569090	XM_014140086	LOC106569090	Krueppel-like factor 4	protein_coding	XP_013995561.1	-2.17281	-0.846772	0.0156451	0.125092	0.782373	0.411511	0.684434	0.289085	35	19
106570921	XM_014143508	LOC106570921	chondroitin sulfate proteoglycan 4	protein_coding	XP_013998983.1	-2.17281	-0.846772	0.0156451	0.125092	0.782373	0.411511	0.527107	0.216865	35	19
106588642	XM_014177822	LOC106588642	transcription initiation factor TFIID subunit 5	protein_coding	XP_014033297.1	-2.17183	0.0703843	0.00263222	0.0395781	1.2623	0.716142	1.05252	0.434575	68	37
106590521	XM_045710844,XM_045710845,XM_045710846	LOC106590521	bromodomain-containing protein 4-like, transcript variant X2	protein_coding	XP_045566800.1;XP_045566801.1;XP_045566802.1	-2.17183	0.0703843	0.00263222	0.0395781	1.2623	0.716142	0.694363	0.286923	68	37
106583199	XM_014167106	LOC106583199	protein transport protein Sec61 subunit alpha	protein_coding	XP_014022581.1	-2.17025	3.02217	1.36896e-06	0.000105122	3.59543	2.61059	8.02136	3.35055	539	294
106612547	XM_045714253,XM_045714254	LOC106612547	arf-GAP with SH3 domain, ANK repeat and PH domain-containing protein 3-like, transcript variant X1	protein_coding	XP_045570209.1;XP_045570210.1	-2.17025	3.02217	1.36896e-06	0.000105122	3.59543	2.61059	3.20103	1.33462	539	294
106576235	XM_014153283	LOC106576235	protein ADM2-like	protein_coding	XP_014008758.1	-2.17002	3.68782	5.15491e-07	4.55615e-05	4.21786	3.18792	8.3045	3.46887	856	467
106603778	XM_014197854,XM_014197855,XM_014197856,XM_014197857,XM_014197858,XM_014197859	clip2	CAP-GLY domain containing linker protein 2, transcript variant X6	protein_coding	XP_014053329.2;XP_014053330.2;XP_014053331.2;XP_014053332.2;XP_014053333.2;XP_014053334.2	-2.16578	0.986743	0.000185926	0.00561188	1.8774	1.15927	1.01606	0.427521	130	71
106611156	XM_014211061	LOC106611156	protein FAM98B-like	protein_coding	XP_014066536.2	-2.16578	0.986743	0.000185926	0.00561188	1.8774	1.15927	3.25092	1.36749	130	71
123744306	XR_006770886	LOC123744306	U1 spliceosomal RNA	snRNA	.	-2.16552	-0.224241	0.00459709	0.0568415	1.09178	0.605187	14.1632	5.88821	55	30
106576258	XM_045700547	LOC106576258	protein capicua homolog	protein_coding	XP_045556503.1	-2.16491	1.38573	6.64175e-05	0.00250971	2.18208	1.39672	0.703448	0.2955	172	94
106596567	XM_045690629,XM_045690630,XM_045690631	LOC106596567	thioredoxin domain-containing protein 11-like, transcript variant X3	protein_coding	XP_045546585.1;XP_045546586.1;XP_045546587.1	-2.16438	1.69801	2.73229e-05	0.00121962	2.4335	1.60055	2.7874	1.16039	214	117
106560254	XM_045687649,XM_045687650,XM_045687651,XM_045687652,XM_045687653,XM_045687654,XM_045687655,XM_045687656,XM_045687657,XM_045687658,XM_045687659	palld	palladin, cytoskeletal associated protein, transcript variant X11	protein_coding	XP_045543605.1;XP_045543606.1;XP_045543607.1;XP_045543608.1;XP_045543609.1;XP_045543610.1;XP_045543611.1;XP_045543612.1;XP_045543613.1;XP_045543614.1;XP_045543615.1	-2.16421	-0.532408	0.0117205	0.104725	0.929859	0.502779	0.28657	0.110606	44	24
106593250	XM_045692044	LOC106593250	zinc finger protein 850-like	protein_coding	XP_045548000.1	-2.16204	-0.924189	0.0175335	0.133976	0.747445	0.392543	0.330312	0.140468	33	18
106612532	XM_014213739	LOC106612532	CUB and sushi domain-containing protein 1	protein_coding	XP_014069214.2	-2.16204	-0.924189	0.0175335	0.133976	0.747445	0.392543	0.111573	0.045016	33	18
123744611	XM_045723531	LOC123744611	uncharacterized LOC123744611	protein_coding	XP_045579487.1	-2.16134	3.71135	5.62588e-07	4.86161e-05	4.23844	3.21246	24.3781	10.2318	869	476
106601259	XM_014193333,XM_014193334,XM_014193335	LOC106601259	zinc finger BED domain-containing protein 6, transcript variant X3	protein_coding	XP_014048808.1;XP_014048809.1;XP_014048810.1	-2.16065	-0.0120563	0.0030621	0.0438171	1.21194	0.685302	1.19818	0.499951	64	35
106607025	XM_014203563,XM_014203564,XM_014203565,XM_014203566,XM_014203568,XM_045720340	LOC106607025	transforming growth factor beta receptor type 3-like, transcript variant X2	protein_coding	XP_014059038.1;XP_014059039.1;XP_014059040.1;XP_014059041.1;XP_014059043.1;XP_045576296.1	-2.15879	0.36995	0.00104733	0.0205123	1.44779	0.847305	0.8645	0.358765	84	46
106603146	XM_014196432	sart1	spliceosome associated factor 1, recruiter of U4/U6.U5 tri-snRNP	protein_coding	XP_014051907.1	-2.15857	-0.274192	0.00501247	0.0603656	1.06366	0.588616	0.784387	0.323933	53	29
123731562	XR_006762745	LOC123731562	uncharacterized LOC123731562	lncRNA	.	-2.15817	3.01669	1.61168e-06	0.000119435	3.58804	2.61059	6.87724	2.89365	536	294
106585583	gene-LOC106585583	LOC106585583	.	pseudogene	.	-2.15815	2.07913	1.20446e-05	0.000630118	2.75255	1.87105	13.9946	5.86306	279	153
106573007	XM_045696596,XM_045696598	ebp	EBP cholestenol delta-isomerase, transcript variant X2	protein_coding	XP_045552552.1;XP_045552554.1	-2.157	0.17297	0.00152506	0.0266697	1.32287	0.761201	3.3024	1.38765	73	40
106563159	XM_014128426,XM_014128427	LOC106563159	splicing factor, suppressor of white-apricot homolog, transcript variant X1	protein_coding	XP_013983901.2;XP_013983902.2	-2.15631	1.13427	0.000127374	0.00419036	1.98627	1.24637	1.56806	0.659322	144	79
123733185	XM_045712603	LOC123733185	E3 ubiquitin-protein ligase RNF170-like	protein_coding	XP_045568559.1	-2.15131	3.09901	1.60281e-06	0.000119242	3.66258	2.68262	14.1902	5.97249	567	312
106571141	XM_014143861,XM_014143862	LOC106571141	kunitz-type protease inhibitor 1, transcript variant X1	protein_coding	XP_013999336.2;XP_013999337.2	-2.15048	0.876282	0.000261446	0.00727429	1.79428	1.10204	1.78221	0.752723	120	66
106603991	XM_014198307	LOC106603991	zinc finger protein 271-like	protein_coding	XP_014053782.2	-2.15001	0.617983	0.000566463	0.0131833	1.61213	0.967529	0.989375	0.417538	100	55
106613317	XM_014215451	LOC106613317	doublecortin domain-containing protein 2-like	protein_coding	XP_014070926.2	-2.15001	-1.00596	0.0259426	0.171097	0.711651	0.373323	0.395146	0.169334	31	17
106569959	XM_014141748	psmb12	proteasome 20S subunit beta 12	protein_coding	XP_013997223.1	-2.14931	0.303278	0.00143045	0.0255186	1.4036	0.819171	2.90046	1.19981	80	44
106566126	XM_014133977,XM_045691912,XM_045691913,XM_045691914,XM_045691915,XM_045691916,XM_045691917,XM_045691918,XM_045691920	LOC106566126	R3H domain-containing protein 2, transcript variant X3	protein_coding	XP_013989452.2;XP_045547868.1;XP_045547869.1;XP_045547870.1;XP_045547871.1;XP_045547872.1;XP_045547873.1;XP_045547874.1;XP_045547876.1	-2.14874	2.42266	5.53745e-06	0.00034085	3.04995	2.13345	2.46839	1.0391	354	195
106565344	XM_014132341	LOC106565344	sodium- and chloride-dependent GABA transporter 2	protein_coding	XP_013987816.1	-2.14813	-0.0994679	0.00358445	0.0489439	1.15977	0.653788	0.86137	0.359682	60	33
106613190	XM_014215203	LOC106613190	rho-related GTP-binding protein RhoG	protein_coding	XP_014070678.1	-2.14813	-0.0994679	0.00358445	0.0489439	1.15977	0.653788	0.931462	0.391342	60	33
106566926	gene-LOC106566926	LOC106566926	.	pseudogene	.	-2.14579	-0.659224	0.0144973	0.119487	0.866163	0.466962	1.20914	0.509843	40	22
106581934	XM_014164453,XM_045704533,XM_045704534	LOC106581934	protein FAM171B-like, transcript variant X2	protein_coding	XP_014019928.1;XP_045560489.1;XP_045560490.1	-2.1445	1.40658	6.48427e-05	0.00246521	2.1951	1.41563	0.705901	0.292131	174	96
106573132	gene-LOC106573132	LOC106573132	.	pseudogene	.	-2.14418	1.14672	0.000141992	0.00457901	1.99374	1.25689	2.19315	0.928392	145	80
106565232	gene-LOC106565232	LOC106565232	.	pseudogene	.	-2.14137	2.2476	9.3976e-06	0.000516213	2.89501	2.00196	5.56488	2.35606	313	173
106601878	XM_014194305	LOC106601878	NACHT, LRR and PYD domains-containing protein 12	protein_coding	XP_014049780.2	-2.14129	-0.145232	0.0038877	0.051564	1.13295	0.637769	1.26063	0.525588	58	32
106569917	XM_014141709,XM_045693050,XM_045693053,XM_045693056	rapgef1b	Rap guanine nucleotide exchange factor (GEF) 1b, transcript variant X3	protein_coding	XP_013997184.1;XP_045549006.1;XP_045549009.1;XP_045549012.1	-2.13994	0.0564208	0.00322592	0.0455106	1.24987	0.716142	0.583432	0.24935	67	37
123743825	XR_006770709	LOC123743825	uncharacterized LOC123743825	lncRNA	.	-2.13858	2.50374	5.23471e-06	0.000325444	3.1199	2.20041	2.50135	1.06257	374	207
106590335	XM_045710585	LOC106590335	piezo-type mechanosensitive ion channel component 2-like	protein_coding	XP_045566541.1	-2.13746	0.533206	0.000660471	0.0147727	1.55267	0.928557	0.377916	0.159155	94	52
106561461	XM_045688371	LOC106561461	alpha-parvin-like	protein_coding	XP_045544327.1	-2.13649	-1.09259	0.0294307	0.184153	0.674945	0.353843	0.911467	0.381048	29	16
106585102	XM_014170941	ap3m2	adaptor related protein complex 3 subunit mu 2	protein_coding	XP_014026416.1	-2.13649	-1.09259	0.0294307	0.184153	0.674945	0.353843	0.471798	0.191916	29	16
106610839	XM_045723462,XM_045723463,XM_045723464,XM_045723465	LOC106610839	ryanodine receptor 3, transcript variant X1	protein_coding	XP_045579418.1;XP_045579419.1;XP_045579420.1;XP_045579421.1	-2.13649	-1.09259	0.0294307	0.184153	0.674945	0.353843	0.074603	0.030136	29	16
123741867	XM_045716096	LOC123741867	zinc finger protein OZF-like	protein_coding	XP_045572052.1	-2.13649	-1.09259	0.0294307	0.184153	0.674945	0.353843	0.820995	0.344719	29	16
106587766	XM_045709140,XM_045709141,XM_045709143,XM_045709144,XM_045709145,XM_045709146,XM_045709147,XM_045709148,XM_045709149,XM_045709150	LOC106587766	C-myc promoter-binding protein-like, transcript variant X1	protein_coding	XP_045565096.1;XP_045565097.1;XP_045565099.1;XP_045565100.1;XP_045565101.1;XP_045565102.1;XP_045565103.1;XP_045565104.1;XP_045565105.1;XP_045565106.1	-2.13527	-0.727038	0.0161891	0.12799	0.833229	0.448714	0.144953	0.061668	38	21
106567401	XM_014136584,XM_014136586,XM_014136588,XM_014136590,XM_014136591,XM_014136592,XM_014136593,XM_014136594,XM_014136595	LOC106567401	peripheral-type benzodiazepine receptor-associated protein 1, transcript variant X8	protein_coding	XP_013992059.2;XP_013992061.2;XP_013992063.2;XP_013992065.2;XP_013992066.2;XP_013992067.2;XP_013992068.2;XP_013992069.1;XP_013992070.2	-2.13522	1.17782	0.000152887	0.0048497	2.01592	1.27772	0.557689	0.236133	148	82
106577830	XM_045700497,XM_045700499	LOC106577830	uncharacterized LOC106577830, transcript variant X1	protein_coding	XP_045556453.1;XP_045556455.1	-2.1352	3.40151	1.21148e-06	9.51485e-05	3.94092	2.94919	7.50175	3.1947	698	387
106567845	XM_014137648,XM_045692275,XM_045692276,XM_045692277,XR_006758366,XR_006758367	LOC106567845	arf-GAP with Rho-GAP domain, ANK repeat and PH domain-containing protein 1, transcript variant X6	protein_coding	XP_013993123.1;XP_045548231.1;XP_045548232.1;XP_045548233.1	-2.13451	-0.435269	0.00957164	0.0922463	0.97585	0.537729	0.310195	0.127345	47	26
106586018	XM_014172797,XM_014172798	LOC106586018	P2Y purinoceptor 8, transcript variant X2	protein_coding	XP_014028272.1;XP_014028273.1	-2.13451	-0.435269	0.00957164	0.0922463	0.97585	0.537729	0.494257	0.205011	47	26
106581317	XM_014163292,XM_014163293	LOC106581317	ephrin type-A receptor 4, transcript variant X2	protein_coding	XP_014018767.2;XP_014018768.2	-2.134	-0.192487	0.00526908	0.0622715	1.10563	0.62157	0.433688	0.179376	56	31
106571043	XM_014143688,XM_014143689,XM_014143690	LOC106571043	homeobox-containing protein 1-like, transcript variant X3	protein_coding	XP_013999163.1;XP_013999164.1;XP_013999165.1	-2.13193	1.89857	2.34134e-05	0.00107768	2.59448	1.7496	5.2224	2.22907	245	136
106603070	XM_014196228,XM_014196230,XM_014196231,XM_045716919	si:dkey-71d15.2	SH3 domain-containing kinase-binding protein 1, transcript variant X1	protein_coding	XP_014051703.1;XP_014051705.1;XP_014051706.1;XP_045572875.1	-2.13014	1.83319	2.78836e-05	0.00124108	2.53939	1.70418	5.13657	2.2059	234	130
106605009	XM_014200201,XM_014200202,XM_045718289	LOC106605009	transcription factor HIVEP3-like, transcript variant X1	protein_coding	XP_014055676.2;XP_014055677.2;XP_045574245.1	-2.12979	1.45816	6.67173e-05	0.00251797	2.23347	1.45273	1.0107	0.429775	180	100
106595233	XM_045715249	LOC106595233	splicing factor U2AF 65 kDa subunit-like	protein_coding	XP_045571205.1	-2.12695	-0.0268321	0.00377352	0.0505628	1.19907	0.685302	0.85334	0.360852	63	35
106604248	XM_014198714	LOC106604248	sterol-4-alpha-carboxylate 3-dehydrogenase, decarboxylating-like	protein_coding	XP_014054189.1	-2.12694	1.29072	0.000111439	0.0037537	2.10139	1.34832	3.4739	1.48394	160	89
100380612	NM_001173897,XM_045717718,XM_045717719,XM_045717720	zdh11	Probable palmitoyltransferase ZDHHC11	protein_coding	NP_001167368.1;XP_045573674.1;XP_045573675.1;XP_045573676.1	-2.12623	-0.241332	0.0057539	0.0659988	1.07778	0.605187	0.997549	0.413038	54	30
123725618	gene-LOC123725618	LOC123725618	.	pseudogene	.	-2.12623	-0.241332	0.0057539	0.0659988	1.07778	0.605187	0.568012	0.242909	54	30
106600914	XM_014192692	LOC106600914	endoplasmic reticulum transmembrane helix translocase-like	protein_coding	XP_014048167.1	-2.12425	1.73967	3.53236e-05	0.0015136	2.46071	1.64129	1.88723	0.801563	219	122
106573387	XR_001321331,XR_001321332,XR_006759697,XR_006759698	LOC106573387	uncharacterized LOC106573387, transcript variant X1	lncRNA	.	-2.1237	-0.79817	0.0181302	0.137217	0.799525	0.430232	0.919977	0.373791	36	20
106612781	XM_045724624	LOC106612781	membrane-associated phosphatidylinositol transfer protein 3-like	protein_coding	XP_045580580.1	-2.1237	-0.79817	0.0181302	0.137217	0.799525	0.430232	0.198246	0.084884	36	20
123727806	XR_006759722	LOC123727806	uncharacterized LOC123727806	lncRNA	.	-2.12095	1.53731	6.53525e-05	0.00248018	2.29524	1.50665	4.10412	1.7417	190	106
106612620	XM_014213954	sars2	seryl-tRNA synthetase 2, mitochondrial	protein_coding	XP_014069429.1	-2.11989	-0.0703222	0.00409127	0.0531131	1.17299	0.669631	1.32292	0.556852	61	34
123731615	XM_045711072	LOC123731615	uncharacterized LOC123731615	protein_coding	XP_045567028.1	-2.11952	0.55206	0.000746897	0.0162376	1.56275	0.941665	1.02222	0.434712	95	53
106582432	XM_014165539	LOC106582432	trace amine-associated receptor 13c-like	protein_coding	XP_014021014.1	-2.11916	3.81655	9.85837e-07	7.90275e-05	4.32982	3.32428	25.3481	10.8383	929	519
106575673	XM_014152305	LOC106575673	mid1-interacting protein 1-B	protein_coding	XP_014007780.1	-2.11898	2.93377	3.1824e-06	0.000217942	3.50422	2.55623	12.5484	5.36562	503	281
106592118	XM_045723703	LOC106592118	ALK and LTK ligand 2	protein_coding	XP_045579659.1	-2.11678	0.25657	0.00184883	0.0309134	1.36955	0.804895	1.05485	0.449144	77	43
106560617	XM_045687983,XM_045687984,XM_045687985	LOC106560617	lipoma-preferred partner homolog, transcript variant X1	protein_coding	XP_045543939.1;XP_045543940.1;XP_045543941.1	-2.11582	1.8485	2.74543e-05	0.00122373	2.54956	1.71948	3.4165	1.45224	236	132
106596505	XM_045708267	LOC106596505	reticulocalbin-1-like	protein_coding	XP_045564223.1	-2.11531	1.62607	5.1181e-05	0.00203042	2.36602	1.56711	3.33658	1.42263	202	113
106562850	XM_045689707,XM_045689708	LOC106562850	non-muscle caldesmon, transcript variant X1	protein_coding	XP_045545663.1;XP_045545664.1	-2.11515	-0.55352	0.0148663	0.121537	0.914197	0.502779	0.677784	0.295603	43	24
106582334	XM_014165317,XM_014165320,XM_045704806,XM_045704807,XM_045704808,XR_006761218	LOC106582334	diacylglycerol kinase beta-like, transcript variant X4	protein_coding	XP_014020792.1;XP_014020795.1;XP_045560762.1;XP_045560763.1;XP_045560764.1	-2.11515	-0.55352	0.0148663	0.121537	0.914197	0.502779	0.19793	0.084506	43	24
106609135	XM_014207612	LOC106609135	ER lumen protein-retaining receptor 2	protein_coding	XP_014063087.1	-2.11454	1.89063	2.85158e-05	0.00126018	2.58462	1.7496	5.2667	2.24906	243	136
106598121	XM_014189191	si:ch211-252f13.5	uncharacterized si:ch211-252f13.5	protein_coding	XP_014044666.1	-2.1124	-0.115157	0.00444334	0.0554552	1.14642	0.653788	0.64574	0.277911	59	33
123741766	XM_045715950	LOC123741766	stonustoxin subunit beta-like	protein_coding	XP_045571906.1	-2.11093	-0.87296	0.020365	0.147786	0.765015	0.411511	2.00755	0.862734	34	19
106594395	XM_045698347,XM_045698349	LOC106594395	integral membrane protein GPR155-like, transcript variant X1	protein_coding	XP_045554303.1;XP_045554305.1	-2.11082	0.220905	0.00197887	0.0324645	1.3464	0.790477	1.16309	0.480378	75	42
106586706	XM_014174256,XM_014174257	LOC106586706	trafficking from ER to golgi regulator, transcript variant X2	protein_coding	XP_014029731.1;XP_014029732.1	-2.10806	0.0423243	0.00394756	0.0520022	1.23734	0.716142	1.08391	0.460609	66	37
106575349	XM_014151834,XM_045696777	LOC106575349	zinc finger protein 501-like, transcript variant X2	protein_coding	XP_014007309.2;XP_045552733.1	-2.10746	0.347129	0.00151905	0.0265795	1.42587	0.847305	1.90725	0.787249	82	46
106583771	XM_014168338,XM_045705063	gmppb	GDP-mannose pyrophosphorylase B, transcript variant X2	protein_coding	XP_014023813.1;XP_045561019.1	-2.10715	1.63492	5.60286e-05	0.00219467	2.37177	1.57554	2.02232	0.875498	203	114
123723897	XM_045699605,XM_045699606	LOC123723897	pollen-specific leucine-rich repeat extensin-like protein 3, transcript variant X1	protein_coding	XP_045555561.1;XP_045555562.1	-2.10456	0.184339	0.00212081	0.0340901	1.32287	0.775913	1.05082	0.447067	73	41
106586132	XM_014173023,XR_006762007	LOC106586132	1-phosphatidylinositol 4,5-bisphosphate phosphodiesterase delta-4-like, transcript variant X1	protein_coding	XP_014028498.1	-2.10349	1.43185	8.72461e-05	0.00310038	2.208	1.44354	2.23527	0.962297	176	99
106588853	XM_014178331,XM_014178332,XM_014178333,XM_014178334,XM_014178335,XM_014178336,XM_045709324,XM_045709325,XM_045709326	LOC106588853	protein PALS2-like, transcript variant X1	protein_coding	XP_014033806.1;XP_014033807.1;XP_014033808.1;XP_014033809.1;XP_014033810.1;XP_014033811.1;XP_045565280.1;XP_045565281.1;XP_045565282.1	-2.10316	1.14582	0.000207908	0.00606195	1.98627	1.26734	1.87454	0.802339	144	81
106576033	XM_014152853	LOC106576033	leukotriene A-4 hydrolase-like	protein_coding	XP_014008328.1	-2.10263	0.788822	0.000477304	0.011641	1.72415	1.06658	1.53123	0.658233	112	63
106588001	XM_045708017	LOC106588001	Krueppel-like factor 13	protein_coding	XP_045563973.1	-2.09989	4.7625	5.50493e-07	4.77038e-05	5.23796	4.209	9.70653	4.19055	1786	1007
106593411	XM_045711715	LOC106593411	zinc finger protein 501-like	protein_coding	XP_045567671.1	-2.09949	-0.398578	0.00758323	0.0790625	0.990861	0.554892	0.933445	0.397334	48	27
106613081	XM_045724688,XM_045724689,XM_045724690,XM_045724691,XM_045724692,XM_045724693,XM_045724694,XM_045724695,XM_045724696	LOC106613081	RNA-binding protein Musashi homolog 2-like, transcript variant X1	protein_coding	XP_045580644.1;XP_045580645.1;XP_045580646.1;XP_045580647.1;XP_045580648.1;XP_045580649.1;XP_045580650.1;XP_045580651.1;XP_045580652.1	-2.098	0.146828	0.00227599	0.0358234	1.29894	0.761201	1.3909	0.603517	71	40
106568493	XM_045692788	LOC106568493	CBP80/20-dependent translation initiation factor	protein_coding	XP_045548744.1	-2.09675	-0.951802	0.0299068	0.185704	0.729659	0.392543	0.479629	0.208096	32	18
106578229	XM_014156882	LOC106578229	zinc finger protein 79-like	protein_coding	XP_014012357.1	-2.09675	-0.951802	0.0299068	0.185704	0.729659	0.392543	0.351573	0.153081	32	18
106585287	XR_006761884	LOC106585287	uncharacterized LOC106585287	lncRNA	.	-2.09675	-0.951802	0.0299068	0.185704	0.729659	0.392543	1.0192	0.427841	32	18
123728156	XR_006759980	LOC123728156	uncharacterized LOC123728156	lncRNA	.	-2.09675	-0.951802	0.0299068	0.185704	0.729659	0.392543	1.02901	0.422929	32	18
100195190	NM_001140219,XM_014197069	tmps2	Transmembrane protease, serine 2	protein_coding	NP_001133691.1;XP_014052544.1	-2.09597	-0.209208	0.00655998	0.0718609	1.09178	0.62157	1.21286	0.513282	55	31
106589414	XM_045710204	LOC106589414	inactive ubiquitin carboxyl-terminal hydrolase 54	protein_coding	XP_045566160.1	-2.09565	0.279383	0.00208874	0.0336793	1.38099	0.819171	0.454467	0.193962	78	44
106605501	XM_045718625,XM_045718626,XM_045718627,XM_045718628,XR_006769941	LOC106605501	cytochrome b5 reductase 4, transcript variant X2	protein_coding	XP_045574581.1;XP_045574582.1;XP_045574583.1;XP_045574584.1	-2.09565	0.279383	0.00208874	0.0336793	1.38099	0.819171	0.779795	0.331128	78	44
106570446	XM_045694884,XM_045694885	LOC106570446	polypeptide N-acetylgalactosaminyltransferase 12-like, transcript variant X1	protein_coding	XP_045550840.1;XP_045550841.1	-2.09431	1.44198	9.59808e-05	0.00335695	2.21441	1.45273	2.01356	0.873224	177	100
106586922	XM_014174670,XM_045707886	LOC106586922	dnaJ homolog subfamily B member 6-like, transcript variant X1	protein_coding	XP_014030145.1;XP_045563842.1	-2.09385	1.95297	3.41e-05	0.00147133	2.63326	1.80086	3.22205	1.6474	253	143
106583560	XM_014167884,XM_014167885,XM_045705140,XM_045705141	LOC106583560	peptidyl-prolyl cis-trans isomerase-like 1, transcript variant X3	protein_coding	XP_014023359.1;XP_014023360.1;XP_045561096.1;XP_045561097.1	-2.09325	-0.0417569	0.00464257	0.0571987	1.18609	0.685302	1.46067	0.464129	62	35
106583563	XM_014167897,XM_014167898	LOC106583563	transmembrane prolyl 4-hydroxylase, transcript variant X1	protein_coding	XP_014023372.1;XP_014023373.1	-2.09325	-0.0417569	0.00464257	0.0571987	1.18609	0.685302	0.807268	0.351853	62	35
106561902	XM_014126233	LOC106561902	protein kinase C-binding protein NELL1	protein_coding	XP_013981708.1	-2.09261	0.828547	0.000509216	0.01218	1.75085	1.09032	1.78586	0.774899	115	65
106602471	XM_014195140	LOC106602471	zinc finger protein 583-like	protein_coding	XP_014050615.1	-2.0923	-0.682251	0.0185387	0.139493	0.84979	0.466962	1.10108	0.457256	39	22
106602013	XM_014194457	LOC106602013	NLR family CARD domain-containing protein 3-like	protein_coding	XP_014049932.2	-2.08921	-0.455019	0.0120505	0.10663	0.960682	0.537729	0.7916	0.339574	46	26
106565682	XM_014133052,XM_014133053,XM_045719655,XM_045719656,XM_045719657,XM_045719658,XM_045719659,XM_045719660	LOC106565682	ALG1 chitobiosyldiphosphodolichol beta-mannosyltransferase, transcript variant X6	protein_coding	XP_013988527.1;XP_013988528.1;XP_045575611.1;XP_045575612.1;XP_045575613.1;XP_045575614.1;XP_045575615.1;XP_045575616.1	-2.08844	1.87864	3.82901e-05	0.00161616	2.5697	1.7496	3.97672	1.72094	240	136
106606276	gene-LOC106606276	LOC106606276	.	pseudogene	.	-2.08787	0.368562	0.00171123	0.0292171	1.43687	0.861168	0.932051	0.396994	83	47
123742595	XR_006769749	LOC123742595	U1 spliceosomal RNA	snRNA	.	-2.08736	0.890124	0.000444552	0.0110175	1.79428	1.12521	31.2712	13.5347	120	68
106589757	XM_014180080,XM_014180081,XR_006762626	LOC106589757	SMC5-SMC6 complex localization factor protein 2, transcript variant X1	protein_coding	XP_014035555.2;XP_014035556.2	-2.08694	-0.258623	0.00718681	0.0764073	1.06366	0.605187	0.346104	0.154623	53	30
106583133	XM_045705749,XM_045705750,XM_045705751,XR_006761410	per3	period circadian clock 3, transcript variant X3	protein_coding	XP_045561705.1;XP_045561706.1;XP_045561707.1	-2.08643	3.28291	3.11e-06	0.000213928	3.82006	2.86569	4.01518	1.71586	638	362
106571795	XR_001321008	LOC106571795	uncharacterized LOC106571795	lncRNA	.	-2.0852	-0.0856987	0.0050477	0.0606957	1.15977	0.669631	1.01324	0.441446	60	34
106573421	XM_014148456,XM_045697062,XM_045697063,XM_045697065,XM_045697066,XM_045697067,XM_045697068	LOC106573421	serine/threonine-protein phosphatase 6 regulatory subunit 2, transcript variant X2	protein_coding	XP_014003931.2;XP_045553018.1;XP_045553019.1;XP_045553021.1;XP_045553022.1;XP_045553023.1;XP_045553024.1	-2.08479	2.57941	9.67186e-06	0.000527329	3.17679	2.27998	2.56092	1.09973	391	222
106560296	XM_014123049	LOC106560296	regulator of G-protein signaling 5	protein_coding	XP_013978524.1	-2.08393	2.13589	2.4014e-05	0.00110042	2.78736	1.93799	4.7915	2.08012	287	163
106595499	XM_045712906,XM_045712907	tmem245	transmembrane protein 245, transcript variant X2	protein_coding	XP_045568862.1;XP_045568863.1	-2.08383	0.0687606	0.00322592	0.0455106	1.24987	0.731319	0.617735	0.269989	67	38
100196873	NM_001141895,XM_014199413,XM_014199415	fhl1	Four and a half LIM domains protein 1	protein_coding	NP_001135367.1;XP_014054888.1;XP_014054890.1	-2.08351	1.66118	7.28893e-05	0.00269517	2.38887	1.60055	5.40028	2.40809	206	117
100196303	XM_014157888,XM_014157890,XM_014157892,XM_045702255	eif2ak2	eukaryotic translation initiation factor 2-alpha kinase 2, transcript variant X3	protein_coding	XP_014013363.1;XP_014013365.1;XP_014013367.1;XP_045558211.1	-2.08214	1.84381	4.03414e-05	0.00168424	2.53939	1.72707	3.47507	1.49795	234	133
106574855	XM_045699427,XM_045699428,XM_045699429,XM_045699430,XM_045699431,XM_045699432,XM_045699433,XM_045699434,XM_045699435,XM_045699436,XM_045699438	LOC106574855	R3H domain-containing protein 1, transcript variant X2	protein_coding	XP_045555383.1;XP_045555384.1;XP_045555385.1;XP_045555386.1;XP_045555387.1;XP_045555388.1;XP_045555389.1;XP_045555390.1;XP_045555391.1;XP_045555392.1;XP_045555394.1	-2.08185	1.88608	4.1494e-05	0.00171594	2.57469	1.75704	1.82892	0.802021	241	137
106575985	XR_006760091,XR_006760092,XR_006760093,XR_006760094,XR_006760095,XR_006760096,XR_006760097	LOC106575985	uncharacterized LOC106575985, transcript variant X1	lncRNA	.	-2.0815	1.10037	0.000294684	0.0079773	1.94832	1.24637	2.15323	0.923889	139	79
106613929	XM_014216749	LOC106613929	uncharacterized LOC106613929	protein_coding	XP_014072224.1	-2.08105	1.17042	0.000253972	0.007111	2.00117	1.28802	2.36282	1.02691	146	83
123728252	XR_006760163	LOC123728252	uncharacterized LOC123728252	lncRNA	.	-2.08091	-1.03516	0.0339961	0.200602	0.693415	0.373323	3.06032	1.26645	30	17
106613559	XM_014215950	pdzk1ip1	PDZK1 interacting protein 1	protein_coding	XP_014071425.1	-2.0802	3.92838	1.5418e-06	0.000114979	4.42821	3.44196	57.7491	25.1603	998	568
106605836	XM_014201808,XM_045718777,XM_045718778	LOC106605836	CD209 antigen-like protein E, transcript variant X1	protein_coding	XP_014057283.1;XP_045574733.1;XP_045574734.1	-2.07925	-0.75116	0.0207928	0.149769	0.816475	0.448714	0.851458	0.358005	37	21
106567060	XM_014135901,XM_014135902	LOC106567060	delta-type opioid receptor-like, transcript variant X2	protein_coding	XP_013991376.1;XP_013991377.1	-2.07811	-0.513741	0.0168426	0.131287	0.929859	0.52036	0.794789	0.354587	44	25
106578067	XM_014156645	LOC106578067	zinc finger protein 252-like	protein_coding	XP_014012120.1	-2.07811	-0.513741	0.0168426	0.131287	0.929859	0.52036	1.24509	0.532312	44	25
106584779	XM_045706243,XR_006761493,XR_006761494,XR_006761495,XR_006761496	LOC106584779	patatin-like phospholipase domain-containing protein 2, transcript variant X1	protein_coding	XP_045562199.1	-2.07667	2.13252	2.61636e-05	0.00117993	2.78305	1.93799	1.87147	0.809992	286	163
123742606	XR_006769759	LOC123742606	U1 spliceosomal RNA	snRNA	.	-2.07667	1.40505	0.000129292	0.00423552	2.18208	1.4343	44.8799	19.5415	172	98
106574253	XM_014150008	LOC106574253	tumor necrosis factor receptor superfamily member 11B-like	protein_coding	XP_014005483.2	-2.07666	-0.131013	0.00549808	0.0641953	1.13295	0.653788	1.86136	0.79673	58	33
106575470	XM_045699054,XM_045699055,XM_045699056,XM_045699057,XM_045699058	LOC106575470	uncharacterized LOC106575470, transcript variant X1	protein_coding	XP_045555010.1;XP_045555011.1;XP_045555012.1;XP_045555013.1;XP_045555014.1	-2.07666	-0.131013	0.00549808	0.0641953	1.13295	0.653788	2.03349	0.885459	58	33
123742613	XR_006769766	LOC123742613	U1 spliceosomal RNA	snRNA	.	-2.07518	0.421459	0.00134041	0.0244609	1.46939	0.888503	22.4902	9.91826	86	49
106579424	XM_045701555,XM_045701561,XM_045701565,XM_045701571,XM_045701573,XM_045701575	LOC106579424	adhesion G protein-coupled receptor B1-like, transcript variant X1	protein_coding	XP_045557511.1;XP_045557517.1;XP_045557521.1;XP_045557527.1;XP_045557529.1;XP_045557531.1	-2.06933	0.502516	0.00133355	0.0244241	1.522	0.928557	0.501864	0.216961	91	52
106574105	XM_045719067,XM_045719068,XM_045719069	LOC106574105	unconventional myosin-Ie-like, transcript variant X1	protein_coding	XP_045575023.1;XP_045575024.1;XP_045575025.1	-2.0691	0.38968	0.00192004	0.03176	1.44779	0.8749	0.53782	0.231997	84	48
106584160	XM_014169093,XM_014169094,XM_014169095,XM_014169096,XM_014169097,XM_014169099	LOC106584160	bromodomain testis-specific protein-like, transcript variant X5	protein_coding	XP_014024568.2;XP_014024569.2;XP_014024570.2;XP_014024571.2;XP_014024572.2;XP_014024574.2	-2.06882	0.26729	0.00251957	0.0384668	1.36955	0.819171	0.828642	0.358276	77	44
106586929	XM_014174678,XM_014174680,XM_014174681,XM_045707316,XM_045707317,XM_045707318	ttll4	tubulin tyrosine ligase-like family, member 4, transcript variant X6	protein_coding	XP_014030153.2;XP_014030155.2;XP_014030156.2;XP_045563272.1;XP_045563273.1;XP_045563274.1	-2.06841	1.67842	8.62828e-05	0.00308478	2.40016	1.61698	1.59811	0.687398	208	119
106567437	XM_014136682,XR_001320071	LOC106567437	interleukin-12 subunit beta-like, transcript variant X2	protein_coding	XP_013992157.1	-2.06809	-0.0137492	0.00523948	0.0621386	1.19907	0.700805	1.88495	0.819091	63	36
106609189	XM_014207701,XR_006770637,XR_006770638,XR_006770639	LOC106609189	solute carrier organic anion transporter family member 1C1, transcript variant X1	protein_coding	XP_014063176.1	-2.06809	-0.0137492	0.00523948	0.0621386	1.19907	0.700805	0.609756	0.232872	63	36
106608839	XM_014207012,XM_014207013	LOC106608839	ubiquitin carboxyl-terminal hydrolase 47-like, transcript variant X2	protein_coding	XP_014062487.1;XP_014062488.1	-2.06759	-0.177788	0.0074317	0.0782554	1.10563	0.637769	0.863812	0.373453	56	32
123728049	XM_045698579,XM_045698580	LOC123728049	gastrula zinc finger protein XlCGF17.1-like, transcript variant X2	protein_coding	XP_045554535.1;XP_045554536.1	-2.06759	-0.177788	0.0074317	0.0782554	1.10563	0.637769	1.07136	0.443673	56	32
106565215	XM_014132083,XM_014132084,XM_014132085,XM_014132086,XM_045691441	zgc:123305	SMP2 and LNS2 domain-containing protein, transcript variant X4	protein_coding	XP_013987558.2;XP_013987559.2;XP_013987560.2;XP_013987561.2;XP_045547397.1	-2.06704	4.39195	1.25958e-06	9.81809e-05	4.87103	3.87501	10.7696	4.72699	1374	787
106606105	XM_045719029,XM_045719030	LOC106606105	transmembrane protein 245-like, transcript variant X1	protein_coding	XP_045574985.1;XP_045574986.1	-2.06695	-0.362802	0.00868047	0.0868691	1.00572	0.571852	0.458193	0.197675	49	28
106560843	XM_014124202,XM_014124203	LOC106560843	guanine nucleotide-binding protein G(o) subunit alpha, transcript variant X1	protein_coding	XP_013979677.1;XP_013979678.1	-2.06609	-0.574935	0.0187995	0.140365	0.898362	0.502779	0.426629	0.188771	42	24
106572291	gene-LOC106572291	LOC106572291	.	pseudogene	.	-2.06609	-0.574935	0.0187995	0.140365	0.898362	0.502779	0.617587	0.276151	42	24
106587217	XM_014175392,XM_014175393	LOC106587217	neuroplastin-like, transcript variant X2	protein_coding	XP_014030867.1;XP_014030868.1	-2.06609	-0.574935	0.0187995	0.140365	0.898362	0.502779	0.662384	0.296099	42	24
106581965	XM_014164550,XM_014164551,XM_014164552,XM_014164554,XM_014164555,XM_014164556,XM_014164557,XM_014164558,XM_014164559,XM_014164560,XM_014164561,XM_014164562,XM_014164563,XM_014164564,XM_014164567,XM_045704561,XM_045704562,XM_045704563,XM_045704565	pou2f1b	POU class 2 homeobox 1b, transcript variant X4	protein_coding	XP_014020025.1;XP_014020026.1;XP_014020027.1;XP_014020029.1;XP_014020030.1;XP_014020031.1;XP_014020032.1;XP_014020033.1;XP_014020034.1;XP_014020035.1;XP_014020036.1;XP_014020037.1;XP_014020038.1;XP_014020039.1;XP_014020042.1;XP_045560517.1;XP_045560518.1;XP_045560519.1;XP_045560521.1	-2.06591	0.941553	0.000523555	0.0124366	1.82811	1.15927	1.53152	0.66204	124	71
106566678	gene-LOC106566678	LOC106566678	.	pseudogene	.	-2.06311	-1.12358	0.0387935	0.215714	0.656236	0.353843	1.2815	0.547479	28	16
106576414	XM_014153678,XM_014153684,XM_045700458,XM_045700469,XM_045700480,XM_045700481,XM_045700486,XM_045700491,XM_045700494,XM_045700496,XM_045700498,XM_045700502,XM_045700509,XM_045700518,XM_045700523,XM_045700542	LOC106576414	POU domain, class 2, transcription factor 2, transcript variant X12	protein_coding	XP_014009153.2;XP_014009159.2;XP_045556414.1;XP_045556425.1;XP_045556436.1;XP_045556437.1;XP_045556442.1;XP_045556447.1;XP_045556450.1;XP_045556452.1;XP_045556454.1;XP_045556458.1;XP_045556465.1;XP_045556474.1;XP_045556479.1;XP_045556498.1	-2.06311	-1.12358	0.0387935	0.215714	0.656236	0.353843	0.110169	0.048546	28	16
106612545	XM_014213787	LOC106612545	angiopoietin-2-like	protein_coding	XP_014069262.2	-2.06311	-1.12358	0.0387935	0.215714	0.656236	0.353843	0.38485	0.171677	28	16
123742610	XR_006769763	LOC123742610	U1 spliceosomal RNA	snRNA	.	-2.06311	-1.12358	0.0387935	0.215714	0.656236	0.353843	7.27663	3.12902	28	16
106608153	XM_014205915,XM_045721112,XM_045721113,XR_006770346	sipa1l1	signal-induced proliferation-associated 1 like 1, transcript variant X3	protein_coding	XP_014061390.2;XP_045577068.1;XP_045577069.1	-2.06188	0.231896	0.00270553	0.0401981	1.3464	0.804895	0.38953	0.156591	75	43
106586223	XM_014173260,XM_014173261,XM_014173262,XM_014173263,XM_045707724,XM_045707725,XM_045707726,XM_045707727	LOC106586223	calcium-binding mitochondrial carrier protein Aralar1, transcript variant X1	protein_coding	XP_014028735.1;XP_014028736.1;XP_014028737.1;XP_014028738.1;XP_045563680.1;XP_045563681.1;XP_045563682.1;XP_045563683.1	-2.06084	0.0947186	0.00364911	0.0495499	1.2623	0.746337	1.04124	0.461026	68	39
100196256	NM_001141285	stat1b	Signal transducer and activator of transcription 1	protein_coding	NP_001134757.1	-2.05943	0.652146	0.00111419	0.021456	1.6218	1.00548	3.27444	1.42896	101	58
123744310	XR_006770890	LOC123744310	U1 spliceosomal RNA	snRNA	.	-2.05943	0.652146	0.00111419	0.021456	1.6218	1.00548	26.324	11.5945	101	58
106600748	XM_014192346	LOC106600748	zinc finger and SCAN domain-containing protein 22	protein_coding	XP_014047821.2	-2.05794	-0.22612	0.00815017	0.083309	1.07778	0.62157	1.2159	0.536855	54	31
106606677	gene-LOC106606677	LOC106606677	.	pseudogene	.	-2.05794	-0.22612	0.00815017	0.083309	1.07778	0.62157	0.868022	0.381799	54	31
106593502	XM_014184830	LOC106593502	tektin-4-like	protein_coding	XP_014040305.1	-2.05741	0.44182	0.00150725	0.0264521	1.48006	0.901978	2.22216	0.979578	87	50
106584780	XM_045706074	LOC106584780	mitochondrial glutamate carrier 1-like	protein_coding	XP_045562030.1	-2.0571	2.32032	2.32703e-05	0.00107308	2.94211	2.08701	3.61685	1.58808	325	187
106577602	XM_014155804	LOC106577602	zinc finger protein 135	protein_coding	XP_014011279.2	-2.05613	0.32395	0.00263209	0.0395781	1.4036	0.847305	1.07889	0.473098	80	46
100380833	NM_001173955	pe2r4	Prostaglandin E2 receptor EP4 subtype	protein_coding	NP_001167426.1	-2.05585	-0.417835	0.00957164	0.0922463	0.97585	0.554892	0.837725	0.360472	47	27
106574492	XM_014150401	LOC106574492	inositol-3-phosphate synthase 1-A-like	protein_coding	XP_014005876.1	-2.05585	-0.417835	0.00957164	0.0922463	0.97585	0.554892	0.726325	0.319843	47	27
106588126	XM_045709081,XM_045709082,XM_045709083,XM_045709084,XM_045709085	LOC106588126	palmitoyltransferase ZDHHC7-like, transcript variant X1	protein_coding	XP_045565037.1;XP_045565038.1;XP_045565039.1;XP_045565040.1;XP_045565041.1	-2.05365	1.8625	5.66112e-05	0.00221469	2.54956	1.7496	1.10434	0.481351	236	136
106604227	XM_014198682,XM_014198683	LOC106604227	glucosamine-6-phosphate isomerase 1, transcript variant X1	protein_coding	XP_014054157.1;XP_014054158.1	-2.05108	0.410491	0.00160508	0.027763	1.45863	0.888503	2.76645	1.23137	85	49
106575784	XM_014152467,XM_045699256,XM_045699257,XM_045699258,XM_045699259,XM_045699260,XM_045699262	LOC106575784	glycerol kinase, transcript variant X2	protein_coding	XP_014007942.2;XP_045555212.1;XP_045555213.1;XP_045555214.1;XP_045555215.1;XP_045555216.1;XP_045555218.1	-2.05051	-0.101236	0.00621651	0.069198	1.14642	0.669631	0.695804	0.307259	59	34
106578376	XM_045702038,XM_045702039,XM_045702040,XM_045702041,XM_045702042,XM_045702043	LOC106578376	zinc finger CCCH domain-containing protein 13, transcript variant X3	protein_coding	XP_045557994.1;XP_045557995.1;XP_045557996.1;XP_045557997.1;XP_045557998.1;XP_045557999.1	-2.04905	-0.899614	0.0264049	0.172957	0.747445	0.411511	0.292089	0.130249	33	19
106593432	XM_045696595	si:dkey-109j17.5	uncharacterized si:dkey-109j17.5	protein_coding	XP_045552551.1	-2.04905	-0.899614	0.0264049	0.172957	0.747445	0.411511	0.661004	0.297331	33	19
106576177	XM_014153149,XM_014153150,XM_014153153,XM_045699804,XM_045699805	LOC106576177	suppressor of cytokine signaling 2, transcript variant X1	protein_coding	XP_014008624.2;XP_014008625.2;XP_014008628.2;XP_045555760.1;XP_045555761.1	-2.0468	2.26873	2.71033e-05	0.00121331	2.89501	2.05117	4.68604	1.99706	313	181
106583220	XM_014167141,XM_014167142	LOC106583220	receptor tyrosine-protein kinase erbB-3, transcript variant X1	protein_coding	XP_014022616.1;XP_014022617.1	-2.04429	0.0137222	0.00588301	0.0671308	1.21194	0.716142	0.486901	0.212237	64	37
106567088	XM_014135971,XM_014135972,XR_001319996	LOC106567088	SAP domain-containing ribonucleoprotein, transcript variant X1	protein_coding	XP_013991446.1;XP_013991447.1	-2.0439	-0.475034	0.0151306	0.122837	0.945353	0.537729	2.27658	0.984063	45	26
106581498	XM_014163581,XM_045704057,XM_045704058,XM_045704059,XM_045704060,XM_045704061	LOC106581498	muscleblind-like protein 1, transcript variant X1	protein_coding	XP_014019056.1;XP_045560013.1;XP_045560014.1;XP_045560015.1;XP_045560016.1;XP_045560017.1	-2.0439	-0.475034	0.0151306	0.122837	0.945353	0.537729	0.206071	0.091593	45	26
106605252	gene-LOC106605252	LOC106605252	.	pseudogene	.	-2.0439	-0.475034	0.0151306	0.122837	0.945353	0.537729	1.31833	0.586458	45	26
106561813	XM_014126060,XM_014126061	LOC106561813	plakophilin-3, transcript variant X1	protein_coding	XP_013981535.2;XP_013981536.2	-2.0436	1.23638	0.000251204	0.00705057	2.04498	1.33844	0.838349	0.372507	152	88
106573947	XM_045719091,XM_045719092,XM_045719094,XM_045719095,XM_045719096,XM_045719097,XM_045719098	LOC106573947	trafficking kinesin-binding protein 1-like, transcript variant X3	protein_coding	XP_045575047.1;XP_045575048.1;XP_045575050.1;XP_045575051.1;XP_045575052.1;XP_045575053.1;XP_045575054.1	-2.04264	0.569427	0.0013233	0.0242628	1.56275	0.967529	0.663573	0.349196	95	55
106606114	XM_014202236	LOC106606114	uncharacterized LOC106606114	protein_coding	XP_014057711.1	-2.04264	0.569427	0.0013233	0.0242628	1.56275	0.967529	1.21383	0.536205	95	55
106591034	XM_014182204,XM_045697745	LOC106591034	glycogenin-1, transcript variant X1	protein_coding	XP_014037679.1;XP_045553701.1	-2.04129	1.28304	0.000257008	0.00717655	2.0805	1.36787	3.87371	1.70673	157	91
123731434	XR_006762543	LOC123731434	uncharacterized LOC123731434	lncRNA	.	-2.03906	0.642787	0.00131051	0.0240996	1.61213	1.00548	2.29077	1.01029	100	58
106560513	XM_014123480,XM_045687843	orc1	origin recognition complex, subunit 1, transcript variant X1	protein_coding	XP_013978955.1;XP_045543799.1	-2.0388	-0.70564	0.0236259	0.161134	0.833229	0.466962	0.425295	0.183016	38	22
106579452	XM_045702650,XM_045702651,XM_045702652,XM_045702653,XM_045702654,XM_045702655	sh3kbp1	SH3-domain kinase binding protein 1, transcript variant X1	protein_coding	XP_045558606.1;XP_045558607.1;XP_045558608.1;XP_045558609.1;XP_045558610.1;XP_045558611.1	-2.0388	-0.70564	0.0236259	0.161134	0.833229	0.466962	0.559424	0.253653	38	22
106564551	XM_014130683	LOC106564551	MICAL-like protein 1	protein_coding	XP_013986158.2	-2.03763	0.345725	0.00245586	0.0377918	1.41478	0.861168	0.780431	0.344989	81	47
106594799	XM_014186186,XM_014186192,XM_014186198	LOC106594799	zinc finger protein 271-like, transcript variant X2	protein_coding	XP_014041661.1;XP_014041667.1;XP_014041673.1	-2.03763	0.345725	0.00245586	0.0377918	1.41478	0.861168	0.923037	0.405244	81	47
106564339	XM_014130394	LOC106564339	gastrula zinc finger protein XlCGF57.1-like	protein_coding	XP_013985869.1	-2.03662	0.540769	0.00140418	0.0252387	1.54252	0.954655	1.62672	0.726311	93	54
106606551	XM_045719887,XM_045719888,XM_045719889,XM_045719890,XM_045719892,XR_006770165,XR_006770166	LOC106606551	nuclear GTPase SLIP-GC, transcript variant X5	protein_coding	XP_045575843.1;XP_045575844.1;XP_045575845.1;XP_045575846.1;XP_045575848.1	-2.03559	1.31136	0.000271693	0.00749886	2.10139	1.38717	1.11016	0.493897	160	93
100195374	NM_001140403,XM_045719452	spop	speckle-type POZ protein	protein_coding	NP_001133875.1;XP_045575408.1	-2.03533	-0.0285375	0.00640699	0.0705838	1.18609	0.700805	1.07573	0.478433	62	36
106586311	XM_014173473	LOC106586311	R3H domain-containing protein 1-like	protein_coding	XP_014028948.2	-2.03443	0.219403	0.00326668	0.045981	1.33468	0.804895	0.597868	0.263025	74	43
106592229	XM_045690267,XM_045690268	chordc1b	cysteine and histidine-rich domain (CHORD) containing 1b, transcript variant X1	protein_coding	XP_045546223.1;XP_045546224.1	-2.03216	1.18168	0.000319476	0.00851468	2.00117	1.3084	4.2386	1.88926	146	85
106594826	XM_045708684,XM_045708686	LOC106594826	zinc finger protein 239-like, transcript variant X1	protein_coding	XP_045564640.1;XP_045564642.1	-2.03146	-0.979934	0.0388023	0.215714	0.711651	0.392543	0.74128	0.270071	31	18
106605089	XM_014200383	LOC106605089	prolyl 3-hydroxylase 3	protein_coding	XP_014055858.1	-2.03146	-0.979934	0.0388023	0.215714	0.711651	0.392543	0.446312	0.192188	31	18
106602396	XM_045716600	LOC106602396	SH3 domain-containing protein 19-like	protein_coding	XP_045572556.1	-2.031	-0.534577	0.0211578	0.150995	0.914197	0.52036	0.410824	0.182038	43	25
106602561	XM_014195264,XM_045716656	LOC106602561	sorbin and SH3 domain-containing protein 2-like, transcript variant X2	protein_coding	XP_014050739.2;XP_045572612.1	-2.02924	2.65332	1.75887e-05	0.000860652	3.23153	2.36027	1.70076	0.75968	408	238
106562317	XM_014127114,XM_014127115,XM_014127118,XM_045689230	LOC106562317	caprin-1, transcript variant X3	protein_coding	XP_013982589.1;XP_013982590.1;XP_013982593.1;XP_045545186.1	-2.02699	0.399441	0.00255697	0.0388847	1.44779	0.888503	1.18772	0.494695	84	49
106566213	XM_014134088	LOC106566213	DDB1- and CUL4-associated factor 1-like	protein_coding	XP_013989563.2	-2.02697	1.52057	0.000159771	0.00500158	2.26468	1.52418	1.33163	0.594054	185	108
106584609	XM_014170082	LOC106584609	switch-associated protein 70-like	protein_coding	XP_014025557.2	-2.02516	0.819177	0.000896307	0.0183761	1.73311	1.10204	1.72786	0.774418	113	66
106601485	XM_014193710	LOC106601485	phosphatidylcholine transfer protein	protein_coding	XP_014049185.1	-2.02487	-0.38159	0.0108903	0.0994849	0.990861	0.571852	1.19066	0.535801	48	28
106585068	XM_014170834,XM_014170836,XM_014170838	LOC106585068	LETM1 domain-containing protein LETM2, mitochondrial, transcript variant X3	protein_coding	XP_014026309.2;XP_014026311.2;XP_014026313.2	-2.02355	1.01856	0.000506399	0.0121595	1.8774	1.21432	0.969804	0.434642	130	76
106563298	XM_014128783	LOC106563298	oocyte zinc finger protein XlCOF6	protein_coding	XP_013984258.1	-2.02337	1.40908	0.00022219	0.00639425	2.17553	1.45273	2.9592	1.32472	171	100
106584808	XM_014170409	LOC106584808	heterogeneous nuclear ribonucleoprotein L-like	protein_coding	XP_014025884.1	-2.02322	-0.775677	0.0266086	0.173359	0.799525	0.448714	0.447717	0.205423	36	21
106597590	XM_014188755,XM_045723089	LOC106597590	fibrous sheath CABYR-binding protein-like, transcript variant X2	protein_coding	XP_014044230.2;XP_045579045.1	-2.0222	2.662	1.95899e-05	0.000942231	3.23784	2.37	2.63289	1.18043	410	240
106579174	XM_014158809	LOC106579174	protein tyrosine phosphatase receptor type H	protein_coding	XP_014014284.1	-2.02173	0.0406776	0.00482304	0.0587259	1.2247	0.731319	0.525572	0.235682	65	38
100306819	NM_001165358,XM_014204742,XM_014204743	fynb	FYN proto-oncogene, Src family tyrosine kinase b	protein_coding	NP_001158830.1;XP_014060217.1;XP_014060218.1	-2.0199	0.367174	0.00273868	0.0405547	1.42587	0.8749	0.95412	0.427686	82	48
106604603	gene-LOC106604603	LOC106604603	.	pseudogene	.	-2.0199	0.367174	0.00273868	0.0405547	1.42587	0.8749	2.26227	1.00786	82	48
106574219	XM_014149892,XM_045697415,XM_045697416,XM_045697417,XM_045697418,XM_045697419,XM_045697421,XM_045697422,XM_045697423,XM_045697424,XM_045697425,XM_045697426,XM_045697427,XM_045697428,XM_045697429	LOC106574219	ephrin type-B receptor 3, transcript variant X4	protein_coding	XP_014005367.2;XP_045553371.1;XP_045553372.1;XP_045553373.1;XP_045553374.1;XP_045553375.1;XP_045553377.1;XP_045553378.1;XP_045553379.1;XP_045553380.1;XP_045553381.1;XP_045553382.1;XP_045553383.1;XP_045553384.1;XP_045553385.1	-2.01989	1.61927	0.000158988	0.00499184	2.34281	1.59226	1.51065	0.681048	198	116
106604009	XM_014198338	LOC106604009	ubiquitin-like protein 3	protein_coding	XP_014053813.1	-2.01785	0.85808	0.000940088	0.018933	1.75964	1.12521	1.83792	0.824889	116	68
106582188	XM_014165015	LOC106582188	ephrin type-A receptor 6-like	protein_coding	XP_014020490.1	-2.01722	1.0525	0.000533668	0.0126382	1.90143	1.23576	1.07134	0.483085	133	78
106567450	XM_045691775	LOC106567450	voltage-dependent N-type calcium channel subunit alpha-1B	protein_coding	XP_045547731.1	-2.01602	1.51542	0.000178973	0.00546484	2.25849	1.52418	0.753943	0.338529	184	108
106605523	XM_014201266	LOC106605523	uncharacterized LOC106605523	protein_coding	XP_014056741.1	-2.01583	-0.116938	0.00764158	0.0794453	1.13295	0.669631	1.63157	0.721867	58	34
106569749	XM_045693682	LOC106569749	ZZ-type zinc finger-containing protein 3	protein_coding	XP_045549638.1	-2.01371	1.71166	0.000119098	0.00394741	2.41692	1.65727	1.52138	0.684612	211	124
106609271	XM_014207878,XM_014207879,XM_014207880,XM_014207881	sfmbt2	Scm like with four mbt domains 2, transcript variant X1	protein_coding	XP_014063353.1;XP_014063354.1;XP_014063355.1;XP_014063356.1	-2.01267	1.03204	0.000557496	0.0130826	1.88546	1.22508	1.44243	0.654998	131	77
106583494	XM_014167737	LOC106583494	protein BTG2	protein_coding	XP_014023212.1	-2.0124	4.65088	2.55423e-06	0.000179682	5.10976	4.14243	34.6308	15.6115	1630	959
106579569	gene-LOC106579569	LOC106579569	.	pseudogene	.	-2.01181	-1.06494	0.0443348	0.232752	0.674945	0.373323	1.59233	0.683904	29	17
106600819	XR_001327904	LOC106600819	uncharacterized LOC106600819	lncRNA	.	-2.01181	-1.06494	0.0443348	0.232752	0.674945	0.373323	0.930281	0.41455	29	17
123742605	XR_006769758	LOC123742605	U1 spliceosomal RNA	snRNA	.	-2.01181	-1.06494	0.0443348	0.232752	0.674945	0.373323	7.33096	3.20294	29	17
106567930	XM_045692242	LOC106567930	nuclear receptor-interacting protein 1-like	protein_coding	XP_045548198.1	-2.0109	2.29087	4.03918e-05	0.00168424	2.90693	2.0811	1.95191	0.878642	316	186
106563022	XM_014128217,XM_045689916,XM_045689917,XM_045689918,XM_045689919,XM_045689920	wu:fi75a02	protein PRR14L, transcript variant X5	protein_coding	XP_013983692.2;XP_045545872.1;XP_045545873.1;XP_045545874.1;XP_045545875.1;XP_045545876.1	-2.01063	0.67753	0.00160548	0.027763	1.63141	1.03023	1.29944	0.582751	102	60
106610045	XM_014209166	LOC106610045	oocyte zinc finger protein XlCOF7.1-like	protein_coding	XP_014064641.2	-2.00949	0.106727	0.00498626	0.0601368	1.2623	0.761201	1.43502	0.642704	68	40
106591909	XM_045692041	LOC106591909	zinc finger protein 271-like	protein_coding	XP_045547997.1	-2.00836	-0.29382	0.0111375	0.101106	1.03498	0.605187	0.458075	0.205485	51	30
106605543	XM_014201323,XM_014201324,XM_014201325	LOC106605543	uncharacterized LOC106605543, transcript variant X2	protein_coding	XP_014056798.1;XP_014056799.1;XP_014056800.1	-2.00836	-0.29382	0.0111375	0.101106	1.03498	0.605187	1.11586	0.501593	51	30
106609797	XM_045722531	LOC106609797	voltage-dependent L-type calcium channel subunit alpha-1C	protein_coding	XP_045578487.1	-2.00726	0.810835	0.00104267	0.0204774	1.72415	1.10204	0.659007	0.298013	112	66
106579957	XM_014160407,XM_014160408,XM_014160409	LOC106579957	sarcoplasmic/endoplasmic reticulum calcium ATPase 2, transcript variant X1	protein_coding	XP_014015882.1;XP_014015883.1;XP_014015884.1	-2.00719	1.96166	7.99987e-05	0.00291976	2.62366	1.83638	1.70181	0.76612	251	148
106592529	XM_045687222,XM_045687223,XM_045687225,XM_045687226	LOC106592529	protein Jade-3, transcript variant X1	protein_coding	XP_045543178.1;XP_045543179.1;XP_045543181.1;XP_045543182.1	-2.00698	0.206803	0.00393896	0.0519772	1.32287	0.804895	0.802245	0.360092	73	43
106602465	XM_045717550	LOC106602465	zinc finger and SCAN domain-containing protein 5B-like	protein_coding	XP_045573506.1	-2.00698	0.206803	0.00393896	0.0519772	1.32287	0.804895	1.27759	0.573817	73	43
106581149	XM_014162997	LOC106581149	protein turtle homolog B	protein_coding	XP_014018472.2	-2.00609	-0.849256	0.030067	0.186107	0.765015	0.430232	0.152617	0.069015	34	20
106596679	XM_045714424,XM_045714425	LOC106596679	twisted gastrulation protein homolog 1-A, transcript variant X2	protein_coding	XP_045570380.1;XP_045570381.1	-2.00609	-0.849256	0.030067	0.186107	0.765015	0.430232	1.32254	0.543207	34	20
106584831	XM_014170428	snapc5	small nuclear RNA activating complex, polypeptide 5	protein_coding	XP_014025903.1	-2.00186	-0.661519	0.0266216	0.173359	0.84979	0.484982	1.43432	0.625485	39	23
106608044	XM_014205708	LOC106608044	WD repeat and coiled coil containing	protein_coding	XP_014061183.1	-2.00186	-0.661519	0.0266216	0.173359	0.84979	0.484982	0.539831	0.241127	39	23
106608766	XM_014206890	cldn15a	claudin 15a	protein_coding	XP_014062365.1	-2.00132	2.1146	6.43575e-05	0.0024558	2.75255	1.95102	8.03702	3.62685	279	165
101448046	NM_001279112	cfd	complement factor D (adipsin)	protein_coding	NP_001266041.1	2.00035	6.9242	1.5156e-06	0.000113571	6.3562	7.34764	150.634	273.339	3934	9318
106605127	XM_045718374	LOC106605127	complement C3	protein_coding	XP_045574330.1	2.00096	13.6505	1.2319e-06	9.62653e-05	13.0652	14.0658	3292.1	5974.76	416606	987053
106564072	XM_014130059,XM_014130071	LOC106564072	bone morphogenetic protein receptor type-1B-like, transcript variant X2	protein_coding	XP_013985534.1;XP_013985546.1	2.00268	2.42239	3.92321e-05	0.00165142	2.18208	3.01578	1.98588	3.61779	172	408
106565666	XM_014133015	LOC106565666	tripartite motif-containing protein 16-like protein	protein_coding	XP_013988490.1	2.00554	0.251485	0.00487129	0.0592404	0.816475	1.33844	0.697733	1.28495	37	88
106565839	XM_014133413,XM_014133414	slc25a26	solute carrier family 25 member 26, transcript variant X1	protein_coding	XP_013988888.1;XP_013988889.1	2.00572	1.96819	9.19608e-05	0.00324193	1.83644	2.62285	4.19709	7.68464	125	297
106575091	XM_014151276	LOC106575091	T-cell-specific surface glycoprotein CD28	protein_coding	XP_014006751.1	2.00697	1.36963	0.000328278	0.00871188	1.42587	2.13345	2.15132	3.90684	82	195
106580160	XM_014160908	mblac2	metallo-beta-lactamase domain containing 2	protein_coding	XP_014016383.1	2.00931	2.69749	2.20694e-05	0.00103423	2.40016	3.26294	4.41321	8.0551	208	495
106584363	XR_001323732	LOC106584363	uncharacterized LOC106584363	lncRNA	.	2.00948	-0.233307	0.0139437	0.117356	0.618075	1.05457	0.633273	1.16719	26	62
100196183	NM_001141212	glna	Glutamine synthetase	protein_coding	NP_001134684.1	2.0111	-0.731088	0.0300003	0.185991	0.454454	0.804895	0.472799	0.891745	18	43
106561484	XM_014125483	LOC106561484	spondin-1	protein_coding	XP_013980958.2	2.0111	-0.731088	0.0300003	0.185991	0.454454	0.804895	0.16885	0.313354	18	43
106572220	XM_014146211	LOC106572220	sodium-coupled neutral amino acid transporter 3-like	protein_coding	XP_014001686.1	2.0111	-0.731088	0.0300003	0.185991	0.454454	0.804895	0.231149	0.430191	18	43
106613332	XM_045724886,XM_045724887	LOC106613332	galectin-6-like, transcript variant X1	protein_coding	XP_045580842.1;XP_045580843.1	2.0111	-0.731088	0.0300003	0.185991	0.454454	0.804895	0.518677	0.95624	18	43
106573311	XM_014148256,XM_014148257,XM_014148258	LOC106573311	ras association domain-containing protein 8-like, transcript variant X3	protein_coding	XP_014003731.1;XP_014003732.1;XP_014003733.1	2.01265	1.51999	0.000235856	0.00674996	1.522	2.25394	1.23675	2.25928	91	217
106572230	XM_014146236,XM_014146237	tpx2	TPX2 microtubule nucleation factor, transcript variant X1	protein_coding	XP_014001711.2;XP_014001712.2	2.0142	0.647412	0.00170315	0.0291107	1.00572	1.60055	0.756469	1.38639	49	117
106599157	XM_014190269,XR_006769079	LOC106599157	choline transporter-like protein 5-A, transcript variant X1	protein_coding	XP_014045744.1	2.01584	0.399122	0.00255697	0.0388847	0.882353	1.4343	0.623185	1.15086	41	98
106570415	XM_014142716,XM_014142717	LOC106570415	protein NDRG1, transcript variant X1	protein_coding	XP_013998191.1;XP_013998192.1	2.01611	6.76812	1.18563e-06	9.35928e-05	6.19461	7.19625	60.7446	111.086	3512	8384
106573146	XM_014147857	LOC106573146	uncharacterized protein PB18E9.04c	protein_coding	XP_014003332.1	2.01618	1.92683	9.13601e-05	0.00323177	1.80281	2.58992	1.44903	2.65865	121	289
106578745	XM_045702246,XM_045702247	nid1a	nidogen 1a, transcript variant X1	protein_coding	XP_045558202.1;XP_045558203.1	2.01621	5.68083	1.5119e-06	0.000113571	5.12854	6.1193	14.0125	25.5756	1652	3944
106595425	gene-abcg2b	abcg2b	.	pseudogene	.	2.01663	1.28514	0.000393676	0.0100436	1.36955	2.0692	1.35133	2.4848	77	184
100196741	NM_001141763	cbr4	carbonyl reductase 4	protein_coding	NP_001135235.1	2.01783	2.88249	1.59286e-05	0.000798307	2.54956	3.43271	5.07209	9.3123	236	564
100194961	NM_001139990	stoml3b	stomatin (EPB72)-like 3b	protein_coding	NP_001133462.1	2.01856	3.21256	9.08087e-06	0.000502167	2.82972	3.73709	7.82203	14.3333	297	710
106564847	XM_014131302,XM_014131303,XM_014131304	LOC106564847	homeobox protein Meis1, transcript variant X1	protein_coding	XP_013986777.1;XP_013986778.1;XP_013986779.1	2.02107	-0.584733	0.0236976	0.161292	0.497131	0.8749	0.221694	0.421481	20	48
100195449	NM_001140478	mfa3l	Microfibrillar-associated protein 3-like	protein_coding	NP_001133950.1	2.02119	1.78051	0.000122671	0.00405716	1.69695	2.46838	1.69393	3.11193	109	261
106610091	XM_014209253	LOC106610091	oocyte zinc finger protein XlCOF7.1-like	protein_coding	XP_014064728.2	2.02223	-0.281038	0.0124972	0.10952	0.598609	1.03023	0.447519	0.836921	25	60
106589352	XM_014179198,XM_014179199,XM_045710024	LOC106589352	MMS19 nucleotide excision repair protein homolog, transcript variant X1	protein_coding	XP_014034673.1;XP_014034674.1;XP_045565980.1	2.02478	3.81239	4.3062e-06	0.000277736	3.35848	4.30341	4.98061	9.14551	450	1079
106574148	XM_014149785,XM_014149786,XM_014149787,XM_045697385	asb3	ankyrin repeat and SOCS box containing 3, transcript variant X1	protein_coding	XP_014005260.1;XP_014005261.1;XP_014005262.1;XP_045553341.1	2.02478	0.814451	0.00114895	0.0219354	1.09178	1.71948	1.13546	2.08031	55	132
106565670	XM_014133022	LOC106565670	guanine nucleotide-binding protein G(t) subunit alpha-2-like	protein_coding	XP_013988497.1	2.02747	1.54252	0.000183283	0.00557451	1.5323	2.27481	1.81162	3.3669	92	221
106578378	XM_014157118	LOC106578378	lipocalin	protein_coding	XP_014012593.1	2.02896	7.69001	8.55621e-07	6.95513e-05	7.10139	8.1168	288.02	530.045	6627	15921
100286659	NM_001146599	si:dkey-6i22.5	Polyamine-modulated factor 1	protein_coding	NP_001140071.1	2.02924	-0.451941	0.0151306	0.122837	0.538583	0.941665	1.0058	1.85675	22	53
106560574	XM_014123582	babam1	BRISC and BRCA1 A complex member 1	protein_coding	XP_013979057.1	2.02924	-0.451941	0.0151306	0.122837	0.538583	0.941665	0.465241	0.886606	22	53
106562840	XM_045689814	LOC106562840	phosphatidylinositol 4-phosphate 5-kinase-like protein 1	protein_coding	XP_045545770.1	2.02992	-0.799038	0.0339197	0.200284	0.432632	0.775913	0.156707	0.291123	17	41
106567168	XM_014136162,XM_014136163,XM_014136164,XM_014136165,XM_014136166,XM_014136167,XM_014136168,XM_045693234,XM_045693235,XM_045693236,XM_045693237	LOC106567168	POU domain, class 6, transcription factor 1-like, transcript variant X1	protein_coding	XP_013991637.1;XP_013991638.1;XP_013991639.1;XP_013991640.1;XP_013991641.1;XP_013991642.1;XP_013991643.1;XP_045549190.1;XP_045549191.1;XP_045549192.1;XP_045549193.1	2.03035	1.03039	0.000557496	0.0130826	1.21194	1.87789	0.588872	1.13617	64	154
100380678	XM_014207974,XM_045722003	stab2	stabilin 2, transcript variant X1	protein_coding	XP_014063449.1;XP_045577959.1	2.0314	0.655486	0.0014526	0.0258399	1.00572	1.60879	0.246476	0.458133	49	118
106601034	XM_014192901,XM_014192902,XM_045715019	LOC106601034	complement C1q-like protein 2, transcript variant X2	protein_coding	XP_014048376.1;XP_014048377.2;XP_045570975.1	2.03179	8.29373	7.81807e-07	6.43342e-05	7.70028	8.71951	365.691	674.622	10062	24207
106576505	XM_045700085	LOC106576505	prestin	protein_coding	XP_045556041.1	2.03206	6.46643	9.52354e-07	7.67399e-05	5.88986	6.90042	30.5141	56.2506	2834	6819
100499254	NM_001193454	selenol	selenoprotein L	protein_coding	NP_001180383.1	2.03388	3.10419	8.53512e-06	0.000477951	2.73037	3.63991	8.352	15.4548	274	660
106577392	XM_045701174,XM_045701176	LOC106577392	ornithine aminotransferase, mitochondrial, transcript variant X2	protein_coding	XP_045557130.1;XP_045557132.1	2.03512	5.07205	1.40115e-06	0.000106539	4.53191	5.52503	14.9853	27.6789	1076	2593
106584801	XM_014170398,XM_014170400	LOC106584801	transmembrane protein 80, transcript variant X2	protein_coding	XP_014025873.1;XP_014025875.1	2.03605	-0.330404	0.0138158	0.116914	0.578876	1.00548	1.10665	2.05353	24	58
123741823	XR_006769373	LOC123741823	uncharacterized LOC123741823	lncRNA	.	2.03605	-0.330404	0.0138158	0.116914	0.578876	1.00548	1.34162	2.50672	24	58
106607969	XM_014205509,XM_014205517	LOC106607969	cilia- and flagella-associated protein 36, transcript variant X1	protein_coding	XP_014060984.1;XP_014060992.1	2.03844	-0.645959	0.0210435	0.150944	0.47595	0.847305	0.328276	0.620795	19	46
106561804	XM_014126049,XM_014126051	LOC106561804	growth arrest-specific protein 2-like, transcript variant X2	protein_coding	XP_013981524.1;XP_013981526.1	2.0386	4.56538	1.87323e-06	0.000137059	4.04885	5.03143	10.9876	20.013	756	1825
106567350	XM_014136489	LOC106567350	guanylyl cyclase-activating protein 2-like	protein_coding	XP_013991964.1	2.04128	1.24054	0.00031349	0.00837673	1.33468	2.03903	1.16904	2.16329	74	179
106571411	XM_014144468,XM_014144469	LOC106571411	cbp/p300-interacting transactivator 2, transcript variant X2	protein_coding	XP_013999943.1;XP_013999944.1	2.04243	3.27609	6.01143e-06	0.000363534	2.87492	3.80142	6.27374	11.5629	308	745
106609502	XM_014208383,XM_014208384,XM_014208385,XM_014208386,XM_014208387	LOC106609502	tubby-related protein 3-like, transcript variant X5	protein_coding	XP_014063858.1;XP_014063859.1;XP_014063860.1;XP_014063861.1;XP_014063862.1	2.04286	2.35586	2.71647e-05	0.00121431	2.11516	2.96533	1.25121	2.39961	162	392
106581566	XM_014163691	rab30	RAB30, member RAS oncogene family	protein_coding	XP_014019166.1	2.04352	1.03657	0.000485006	0.0118103	1.21194	1.88469	0.665572	1.24216	64	155
106608273	XM_014206129	dll4	delta-like 4 (Drosophila)	protein_coding	XP_014061604.1	2.04377	0.110728	0.00410751	0.0532501	0.747445	1.25689	0.350833	0.667036	33	80
106607373	XM_014204292	LOC106607373	hemoglobin subunit alpha-like	protein_coding	XP_014059767.1	2.04408	6.17425	8.26834e-07	6.76804e-05	5.59736	6.61355	144.381	267.724	2305	5579
106560590	XM_014123622,XM_014123623	si:ch211-284e20.8	CY domain-containing protein, transcript variant X1	protein_coding	XP_013979097.1;XP_013979098.1	2.04534	7.96051	6.3214e-07	5.34357e-05	7.36242	8.39028	237.426	441.112	7951	19256
106568886	XR_006758750	LOC106568886	uncharacterized LOC106568886	lncRNA	.	2.04762	0.193994	0.00393896	0.0519772	0.782373	1.3084	0.376823	0.711655	35	85
106562200	XM_014126900	LOC106562200	aquaporin-9	protein_coding	XP_013982375.1	2.04879	6.20436	7.5822e-07	6.25592e-05	5.62469	6.64444	35.7066	66.3581	2350	5701
106574245	XM_014149975	LOC106574245	frizzled-7-A-like	protein_coding	XP_014005450.1	2.04914	1.01699	0.000506399	0.0121595	1.19907	1.87105	0.908668	1.68516	63	153
100380666	XM_014128513	mpx	myeloid-specific peroxidase	protein_coding	XP_013983988.1	2.05106	-0.0175093	0.00523948	0.0621386	0.693415	1.18154	0.311253	0.589193	30	73
106591501	XM_045720404,XM_045720405,XM_045720406,XR_006770209	LOC106591501	ubiquitin carboxyl-terminal hydrolase 37-like, transcript variant X1	protein_coding	XP_045576360.1;XP_045576361.1;XP_045576362.1	2.05107	-0.870356	0.0384848	0.215042	0.410475	0.746337	0.335149	0.666697	16	39
106603385	XM_014196995,XM_014196996,XM_014196997,XM_014196999	LOC106603385	FH2 domain-containing protein 1, transcript variant X2	protein_coding	XP_014052470.2;XP_014052471.2;XP_014052472.2;XP_014052474.2	2.05107	-0.870356	0.0384848	0.215042	0.410475	0.746337	0.169301	0.330095	16	39
100195466	NM_001140495	fa53b	FAM53B	protein_coding	NP_001133967.1	2.05298	1.99055	5.35708e-05	0.00210905	1.83644	2.65105	2.68948	5.03578	125	304
106564859	XM_014131326,XM_014131327,XM_014131328,XM_014131329	LOC106564859	N-acetyllactosaminide beta-1,3-N-acetylglucosaminyltransferase 2, transcript variant X1	protein_coding	XP_013986801.1;XP_013986802.1;XP_013986803.1;XP_013986804.1	2.0547	1.65947	0.000118639	0.00393641	1.60239	2.37484	1.50227	2.83074	99	241
106610322	XM_014209609	LOC106610322	NADH dehydrogenase [ubiquinone] 1 beta subcomplex subunit 6	protein_coding	XP_014065084.1	2.05543	0.828785	0.000851875	0.0177606	1.09178	1.73462	3.87412	7.22268	55	134
106583939	XR_006761516	LOC106583939	uncharacterized LOC106583939	misc_RNA	.	2.05642	6.88874	5.85221e-07	5.02917e-05	6.29478	7.32547	111.121	207.279	3768	9175
106597461	XM_045714449	LOC106597461	E3 ubiquitin-protein ligase rnf213-alpha-like	protein_coding	XP_045570405.1	2.05996	-0.158308	0.00836984	0.0848554	0.637282	1.10204	1.0133	1.90644	27	66
106609052	XM_045721856,XM_045721857,XM_045721858,XM_045721859,XM_045721860	si:dkey-172j4.3	diacylglycerol kinase eta, transcript variant X4	protein_coding	XP_045577812.1;XP_045577813.1;XP_045577814.1;XP_045577815.1;XP_045577816.1	2.06031	0.752286	0.000897488	0.0183781	1.04939	1.68091	0.310883	0.581151	52	127
106565251	XM_014132151,XM_014132152,XM_014132153	lhfpl4a	LHFPL tetraspan subfamily member 4a, transcript variant X1	protein_coding	XP_013987626.1;XP_013987627.1;XP_013987628.1	2.06108	0.239286	0.00365246	0.0495499	0.799525	1.33844	0.327388	0.630832	36	88
106580339	XM_014161251	pdia7	protein disulfide isomerase family A, member 7	protein_coding	XP_014016726.1	2.06175	0.550443	0.00156415	0.0271999	0.945353	1.5415	0.615657	1.16544	45	110
106572045	XM_014145766,XM_014145767	LOC106572045	properdin-like, transcript variant X1	protein_coding	XP_014001241.1;XP_014001242.1	2.06184	8.53498	4.59411e-07	4.1381e-05	7.92633	8.96721	294.723	551.21	11777	28752
106604454	XM_014199085	glra4a	glycine receptor, alpha 4a	protein_coding	XP_014054560.1	2.06306	-0.565614	0.0187995	0.140365	0.497131	0.888503	0.342917	0.661319	20	49
106561770	XM_014126012	rasgef1bb	RasGEF domain family, member 1Bb	protein_coding	XP_013981487.1	2.06349	-0.0584921	0.00570193	0.0658027	0.674945	1.15927	0.483086	0.927785	29	71
106568609	XM_014139062	tmem267	transmembrane protein 267	protein_coding	XP_013994537.1	2.06743	-0.434521	0.0120505	0.10663	0.538583	0.954655	0.710109	1.35434	22	54
100380335	NM_001173620,XM_014181751,XM_045710504	arhg4	Rho guanine nucleotide exchange factor 4	protein_coding	NP_001167091.1;XP_014037226.2;XP_045566460.1	2.06895	2.68379	1.10219e-05	0.0005855	2.36602	3.26294	1.13494	2.26171	202	495
100380449	NM_001173733	si:ch211-63o20.7	serine/threonine kinase 35	protein_coding	NP_001167204.1	2.06927	0.122476	0.00337854	0.0471916	0.747445	1.26734	0.622879	1.18512	33	81
106582836	XM_014166334,XM_014166335	LOC106582836	myb-related protein B, transcript variant X1	protein_coding	XP_014021809.2;XP_014021810.2	2.06947	-1.13648	0.0387935	0.215714	0.341886	0.637769	0.130068	0.260957	13	32
106604437	XM_014199047,XR_006769842	LOC106604437	protein ATP1B4-like, transcript variant X1	protein_coding	XP_014054522.1	2.06947	-1.13648	0.0387935	0.215714	0.341886	0.637769	0.119115	0.23584	13	32
106605349	XM_014200871	LOC106605349	homeobox protein OTX2-A	protein_coding	XP_014056346.1	2.06947	-1.13648	0.0387935	0.215714	0.341886	0.637769	0.154148	0.289161	13	32
123725179	XR_006757618,XR_006757619	LOC123725179	uncharacterized LOC123725179, transcript variant X2	lncRNA	.	2.06947	-1.13648	0.0387935	0.215714	0.341886	0.637769	0.552628	1.00737	13	32
106574332	XM_045712917	LOC106574332	collagen alpha-1(VI) chain-like	protein_coding	XP_045568873.1	2.07032	1.27309	0.000206207	0.00602369	1.3464	2.0692	0.963911	1.80373	75	184
106569887	XM_014141602	LOC106569887	GTP-binding protein Rit1	protein_coding	XP_013997077.1	2.07066	1.46709	0.000126529	0.00417143	1.46939	2.22206	1.7027	3.21608	86	211
106574080	XM_014149621	LOC106574080	claudin-1	protein_coding	XP_014005096.1	2.07107	-0.314406	0.0111375	0.101106	0.578876	1.01791	0.5666	1.08367	24	59
106613101	XM_014215035	dhrs13b.1	dehydrogenase/reductase (SDR family) member 13b.1	protein_coding	XP_014070510.1	2.07139	1.31082	0.000211817	0.00615279	1.36955	2.09876	2.47081	4.69471	77	189
106611876	XM_014212500,XM_014212501,XM_045724021	LOC106611876	platelet-derived growth factor receptor beta, transcript variant X1	protein_coding	XP_014067975.1;XP_014067976.1;XP_045579977.1	2.07323	2.00003	4.08154e-05	0.00169878	1.83644	2.66297	0.997843	1.87987	125	307
106568707	XM_014139281,XM_014139282	LOC106568707	collagen alpha-3(IV) chain, transcript variant X2	protein_coding	XP_013994756.2;XP_013994757.2	2.07501	-0.945394	0.0438256	0.231856	0.387973	0.716142	0.108935	0.20977	15	37
106595779	XM_045690891,XM_045690892	LOC106595779	Fc receptor-like protein 5, transcript variant X1	protein_coding	XP_045546847.1;XP_045546848.1	2.07501	-0.945394	0.0438256	0.231856	0.387973	0.716142	0.32941	0.608498	15	37
106570254	XM_014142365	LOC106570254	endothelin-2	protein_coding	XP_013997840.1	2.07573	0.357279	0.00205114	0.0332458	0.84979	1.41563	0.791321	1.50923	39	96
106605032	XM_045718316	LOC106605032	NADP-dependent malic enzyme	protein_coding	XP_045574272.1	2.0784	7.16723	3.8634e-07	3.5565e-05	6.55991	7.60745	129.194	243.583	4538	11168
106610198	XM_045722763,XM_045722764	LOC106610198	methylmalonic aciduria type A protein, mitochondrial-like, transcript variant X2	protein_coding	XP_045578719.1;XP_045578720.1	2.07926	-0.776822	0.0266086	0.173359	0.432632	0.790477	0.560415	1.08804	17	42
123742442	XR_006769598	LOC123742442	uncharacterized LOC123742442	lncRNA	.	2.07926	-0.776822	0.0266086	0.173359	0.432632	0.790477	0.246854	0.467356	17	42
106577459	XM_014155455	etnppl	ethanolamine-phosphate phospho-lyase	protein_coding	XP_014010930.1	2.07935	5.95419	4.82418e-07	4.30059e-05	5.36581	6.40371	37.1825	70.1311	1956	4816
106585119	XM_014170968	LOC106585119	condensin complex subunit 2	protein_coding	XP_014026443.1	2.07989	1.20003	0.000236489	0.00676183	1.29894	2.01442	1.14776	2.17284	71	175
106586252	XM_014173319,XM_045707791,XM_045707792,XM_045707794,XM_045707795	osbpl6	oxysterol binding protein-like 6, transcript variant X1	protein_coding	XP_014028794.2;XP_045563747.1;XP_045563748.1;XP_045563750.1;XP_045563751.1	2.08111	0.0853419	0.00364911	0.0495499	0.729659	1.24637	0.217588	0.408943	32	79
106565917	XM_014133615	LOC106565917	mucin-3A-like	protein_coding	XP_013989090.2	2.08132	4.62494	9.0927e-07	7.34591e-05	4.08602	5.09881	4.54451	8.58244	777	1915
106601354	XM_045717148,XM_045717153,XM_045717156,XM_045717158	LOC106601354	uncharacterized LOC106601354, transcript variant X2	protein_coding	XP_045573104.1;XP_045573109.1;XP_045573112.1;XP_045573114.1	2.08204	1.75587	6.13272e-05	0.00238117	1.65987	2.4593	2.51556	4.80666	105	259
106565975	gene-LOC106565975	LOC106565975	.	pseudogene	.	2.08262	-0.626003	0.0165779	0.129898	0.47595	0.861168	0.398858	0.78389	19	47
106585103	XM_014170942	hk2	hexokinase 2	protein_coding	XP_014026417.1	2.08288	0.170039	0.00352053	0.0484549	0.765015	1.29824	0.249822	0.485341	34	84
106583190	XR_001323459,XR_001323460	LOC106583190	glutathione peroxidase 2-like, transcript variant X1	transcribed_pseudogene	.	2.08299	6.46635	4.00418e-07	3.6752e-05	5.86615	6.91192	100.433	189.783	2787	6874
106590136	XM_014180756,XM_045710792	LOC106590136	collectin-12, transcript variant X1	protein_coding	XP_014036231.1;XP_045566748.1	2.08304	1.05495	0.000318439	0.00850166	1.21194	1.90491	0.792723	1.50244	64	158
100137053	XM_014205670,XM_014205681,XM_014205690,XM_014205698,XM_014205704,XM_014205713,XM_045721792,XM_045721798,XM_045721819,XM_045721822	rtn10	reticulon 10, transcript variant X1	protein_coding	XP_014061145.2;XP_014061156.2;XP_014061165.2;XP_014061173.2;XP_014061179.1;XP_014061188.1;XP_045577748.1;XP_045577754.1;XP_045577775.1;XP_045577778.1	2.08505	6.2097	4.09488e-07	3.74736e-05	5.61321	6.65791	55.8908	106.956	2331	5755
106567292	XM_014136437	LOC106567292	protein Niban 2-like	protein_coding	XP_013991912.1	2.08535	-0.489544	0.0133673	0.114146	0.518006	0.928557	0.200549	0.384018	21	52
106604587	XM_014199376,XM_014199384	LOC106604587	PDZ and LIM domain protein 1, transcript variant X1	protein_coding	XP_014054851.1;XP_014054859.1	2.08949	-0.250295	0.0101038	0.095209	0.598609	1.05457	0.467056	0.878041	25	62
106583610	XR_001323567,XR_001323569	LOC106583610	uncharacterized LOC106583610, transcript variant X1	lncRNA	.	2.0903	0.594334	0.00124834	0.0233437	0.960682	1.57554	0.545911	1.04337	46	114
106563925	XM_045690262	LOC106563925	thrombospondin type-1 domain-containing protein 1	protein_coding	XP_045546218.1	2.0911	-0.144127	0.00679035	0.0735278	0.637282	1.11367	0.286181	0.554069	27	67
106586173	XM_014173114	upp2	uridine phosphorylase 2	protein_coding	XP_014028589.1	2.09194	7.49169	2.94763e-07	2.77946e-05	6.87512	7.93355	139.421	264.544	5658	14015
106607422	XM_014204353,XM_014204354,XM_014204355,XR_006770257	LOC106607422	uncharacterized LOC106607422, transcript variant X2	protein_coding	XP_014059828.2;XP_014059829.2;XP_014059830.2	2.09198	0.711888	0.000724463	0.015861	1.02042	1.65727	1.04341	2.05271	50	124
106571772	gene-LOC106571772	LOC106571772	.	pseudogene	.	2.09295	3.05117	4.29847e-06	0.000277736	2.66168	3.60326	2.77111	5.26289	259	642
106571195	XM_014143974	rhag	Rh associated glycoprotein	protein_coding	XP_013999449.1	2.09439	3.16879	3.45218e-06	0.000231631	2.76133	3.71245	3.21168	6.10629	281	697
106580752	XM_014162127,XM_014162128	LOC106580752	CAP-Gly domain-containing linker protein 3, transcript variant X1	protein_coding	XP_014017602.1;XP_014017603.1	2.09632	5.20788	4.79013e-07	4.28255e-05	4.63464	5.67188	9.71669	18.3293	1159	2877
123726227	XM_045693368,XM_045693369,XM_045693370,XM_045693371,XM_045693372	LOC123726227	multiple epidermal growth factor-like domains protein 6, transcript variant X1	protein_coding	XP_045549324.1;XP_045549325.1;XP_045549326.1;XP_045549327.1;XP_045549328.1	2.09656	0.293603	0.00234956	0.0367206	0.816475	1.37755	0.270097	0.515209	37	92
106567942	XM_014137858	LOC106567942	cytoskeleton-associated protein 2-like	protein_coding	XP_013993333.1	2.09778	3.48968	2.05315e-06	0.00014882	3.03916	4.01336	6.13493	11.6852	351	872
106568918	XM_014139750	LOC106568918	uncharacterized LOC106568918	protein_coding	XP_013995225.1	2.10013	2.67689	7.67979e-06	0.000441278	2.34865	3.26294	6.00102	11.4796	199	495
106565814	XM_014133375,XM_014133376,XM_014133377	LOC106565814	6-phosphofructo-2-kinase/fructose-2,6-bisphosphatase 4, transcript variant X1	protein_coding	XP_013988850.1;XP_013988851.1;XP_013988852.1	2.10087	-1.22728	0.0444493	0.232931	0.318279	0.605187	0.216225	0.443493	12	30
106566636	XM_014134847	LOC106566636	cytosolic sulfotransferase 2-like	protein_coding	XP_013990322.2	2.10087	-1.22728	0.0444493	0.232931	0.318279	0.605187	0.356751	0.671218	12	30
106602971	XM_014196046	fam89b	family with sequence similarity 89 member B	protein_coding	XP_014051521.1	2.10087	-1.22728	0.0444493	0.232931	0.318279	0.605187	0.296686	0.560734	12	30
106568771	XM_014139437,XM_045693865	agxtb	alanine--glyoxylate and serine--pyruvate aminotransferase b, transcript variant X2	protein_coding	XP_013994912.1;XP_045549821.1	2.10129	8.53322	2.3195e-07	2.26996e-05	7.90618	8.97431	294.745	561.709	11613	28894
106561190	XM_014124883	LOC106561190	oocyte zinc finger protein XlCOF22-like	protein_coding	XP_013980358.2	2.10347	-0.847004	0.030067	0.186107	0.410475	0.761201	0.498043	0.955802	16	40
106613025	XM_014214869,XM_014214870,XM_014214871,XM_014214872,XM_014214873,XM_014214874,XM_014214875,XM_014214876,XM_014214877,XM_014214879,XM_014214880,XM_014214881,XM_014214882,XM_045724630,XM_045724631,XM_045724632,XM_045724633,XM_045724634,XM_045724635	LOC106613025	neural cell adhesion molecule 1, transcript variant X7	protein_coding	XP_014070344.2;XP_014070345.2;XP_014070346.2;XP_014070347.2;XP_014070348.2;XP_014070349.2;XP_014070350.1;XP_014070351.2;XP_014070352.2;XP_014070354.2;XP_014070355.2;XP_014070356.1;XP_014070357.1;XP_045580586.1;XP_045580587.1;XP_045580588.1;XP_045580589.1;XP_045580590.1;XP_045580591.1	2.10347	-0.847004	0.030067	0.186107	0.410475	0.761201	0.101719	0.196157	16	40
106588446	XM_014177456	LOC106588446	thyrotroph embryonic factor-like	protein_coding	XP_014032931.1	2.1043	2.66436	6.87048e-06	0.00040368	2.33695	3.25246	1.56147	2.97729	197	491
106583280	gene-LOC106583280	LOC106583280	.	pseudogene	.	2.10435	-0.689036	0.0185387	0.139493	0.454454	0.833306	0.462391	0.891441	18	45
106575121	XM_014151336	LOC106575121	uncharacterized LOC106575121	protein_coding	XP_014006811.2	2.10504	-0.546753	0.0148663	0.121537	0.497131	0.901978	0.36732	0.696034	20	50
106608834	XM_014207004	LOC106608834	sal-like protein 4	protein_coding	XP_014062479.2	2.10504	-0.546753	0.0148663	0.121537	0.497131	0.901978	0.154295	0.306404	20	50
106604298	XM_014198804	pin4	protein (peptidylprolyl cis/trans isomerase) NIMA-interacting, 4 (parvulin)	protein_coding	XP_014054279.1	2.10633	1.82031	4.53957e-05	0.00184575	1.69695	2.51736	5.43264	10.3924	109	272
106604929	XM_014200069	LOC106604929	alpha-1A adrenergic receptor-like	protein_coding	XP_014055544.1	2.1065	-0.188931	0.0074317	0.0782554	0.618075	1.09032	0.365864	0.707583	26	65
106613165	XM_014215155	LOC106613165	lysophosphatidic acid receptor 6-like	protein_coding	XP_014070630.1	2.10684	-0.0870545	0.0050477	0.0606957	0.656236	1.14801	0.633743	1.20141	28	70
106602691	XM_014195474	LOC106602691	double C2-like domain-containing protein beta	protein_coding	XP_014050949.1	2.10741	0.097299	0.00298969	0.0430591	0.729659	1.25689	0.537641	1.03937	32	80
106607367	XM_014204277	LOC106607367	serotonin N-acetyltransferase	protein_coding	XP_014059752.1	2.10741	0.097299	0.00298969	0.0430591	0.729659	1.25689	0.336138	0.657109	32	80
106579296	XM_014159084,XM_014159085,XM_014159086,XM_014159087,XM_014159088,XM_014159089,XM_045702493	LOC106579296	rho GTPase-activating protein 44-like, transcript variant X4	protein_coding	XP_014014559.1;XP_014014560.1;XP_014014561.1;XP_014014562.1;XP_014014563.1;XP_014014564.1;XP_045558449.1	2.10873	0.662344	0.000803507	0.0169688	0.990861	1.62513	0.505481	0.556769	48	120
106598530	XM_014189576,XM_014189577,XM_014189579,XM_045714499	ro60	Ro60, Y RNA binding protein, transcript variant X2	protein_coding	XP_014045051.1;XP_014045052.1;XP_014045054.1;XP_045570455.1	2.10893	0.774676	0.000559467	0.0130994	1.04939	1.70418	0.48863	0.954147	52	130
100195293	NM_001140322,XM_014124076	LOC100195293	fibulin 1	protein_coding	NP_001133794.1;XP_013979551.2	2.11289	3.92237	1.00586e-06	8.04249e-05	3.42077	4.4274	7.05657	13.6562	472	1181
100195152	NM_001140181	tal1	T-cell acute lymphocytic leukemia 1	protein_coding	NP_001133653.1	2.11484	1.47092	8.0878e-05	0.00294493	1.45863	2.23277	1.37415	2.63469	85	213
106565501	XM_014132719	ppil1	peptidylprolyl isomerase (cyclophilin)-like 1	protein_coding	XP_013988194.1	2.11714	0.751173	0.000587082	0.0135716	1.03498	1.68871	2.89584	5.60308	51	128
100380509	NM_001173794,XM_014197090,XM_014197092	LOC100380509	Proline-rich protein 11	protein_coding	NP_001167265.1;XP_014052565.1;XP_014052567.1	2.11977	0.226986	0.00270553	0.0401981	0.782373	1.33844	0.69796	1.34671	35	88
106599413	XM_014190633,XM_014190634,XM_014190635,XM_014190636,XM_014190637,XM_014190638,XM_014190639,XM_014190640,XM_045714658,XM_045714659,XM_045714660	astn1	astrotactin 1, transcript variant X4	protein_coding	XP_014046108.1;XP_014046109.1;XP_014046110.1;XP_014046111.1;XP_014046112.1;XP_014046113.1;XP_014046114.1;XP_014046115.1;XP_045570614.1;XP_045570615.1;XP_045570616.1	2.1199	1.45646	8.29224e-05	0.00300017	1.44779	2.22206	0.636213	1.25874	84	211
106566219	XM_014134095	LOC106566219	complement C1q-like protein 2	protein_coding	XP_013989570.1	2.12106	5.55992	2.72725e-07	2.6033e-05	4.96334	6.02353	82.4219	158.611	1468	3687
106582372	XM_014165430	LOC106582372	inactive phospholipase C-like protein 1	protein_coding	XP_014020905.2	2.1215	-0.0321674	0.00377352	0.0505628	0.674945	1.18154	0.159595	0.314113	29	73
106610520	XM_014209904,XM_014209905	LOC106610520	zinc finger protein 180-like, transcript variant X1	protein_coding	XP_014065379.1;XP_014065380.1	2.1215	-0.0321674	0.00377352	0.0505628	0.674945	1.18154	0.489699	0.941461	29	73
106600548	XM_045714896	LOC106600548	V-type proton ATPase subunit S1	protein_coding	XP_045570852.1	2.12413	-0.348554	0.00690226	0.0742754	0.55887	1.00548	0.419499	0.814152	23	58
106604476	XM_014199121,XM_014199122,XM_014199123,XM_014199124	LOC106604476	phospholipid-transporting ATPase IA, transcript variant X1	protein_coding	XP_014054596.1;XP_014054597.1;XP_014054598.1;XP_014054599.1	2.12413	-0.348554	0.00690226	0.0742754	0.55887	1.00548	0.157002	0.305756	23	58
100380687	XM_014166561,XM_045705349,XM_045705351,XM_045705352	LOC100380687	TRAF-interacting protein, transcript variant X4	protein_coding	XP_014022036.1;XP_045561305.1;XP_045561307.1;XP_045561308.1	2.12416	1.54042	7.16962e-05	0.00266643	1.50118	2.29026	1.74599	3.34234	89	224
106594036	XM_045719058,XM_045719059	LOC106594036	transmembrane protein 116, transcript variant X1	protein_coding	XP_045575014.1;XP_045575015.1	2.12476	1.47546	7.17684e-05	0.00266643	1.45863	2.23809	1.44299	2.79068	85	214
106560347	XR_006756943	LOC106560347	uncharacterized LOC106560347	lncRNA	.	2.12534	-0.471663	0.0105789	0.0974432	0.518006	0.941665	0.560819	1.11635	21	53
106613871	XM_014216575	gpc1a	glypican 1a	protein_coding	XP_014072050.1	2.12568	0.72728	0.000616536	0.0139767	1.02042	1.67308	0.446153	0.867017	50	126
106589406	XM_014179359	gch2	GTP cyclohydrolase 2	protein_coding	XP_014034834.1	2.12652	6.6966	1.81845e-07	1.83758e-05	6.07293	7.15005	56.0593	108.145	3224	8118
106571462	XM_014144600	tnfrsf21	tumor necrosis factor receptor superfamily, member 21	protein_coding	XP_014000075.1	2.12681	-0.606328	0.0165779	0.129898	0.47595	0.8749	0.208513	0.419052	19	48
106570045	XM_014141972	LOC106570045	probable thiopurine S-methyltransferase	protein_coding	XP_013997447.1	2.12861	-0.754955	0.0207928	0.149769	0.432632	0.804895	0.512623	1.028	17	43
106610002	XM_014209088,XM_014209089,XM_014209090,XM_014209091,XM_014209093,XM_045722636,XR_001329821	LOC106610002	DNA-directed primase/polymerase protein, transcript variant X4	protein_coding	XP_014064563.1;XP_014064564.1;XP_014064565.1;XP_014064566.1;XP_014064568.1;XP_045578592.1	2.12861	-0.754955	0.0207928	0.149769	0.432632	0.804895	0.263544	0.5378	17	43
106561296	XM_014125089,XM_014125090	LOC106561296	transmembrane protein 17B, transcript variant X2	protein_coding	XP_013980564.1;XP_013980565.1	2.12925	0.416926	0.00134041	0.0244609	0.866163	1.46186	1.07272	2.18982	40	101
106583090	XM_014166893,XM_014166894,XM_014166896	ccnd3	cyclin D3, transcript variant X2	protein_coding	XP_014022368.1;XP_014022369.1;XP_014022371.1	2.13089	-0.920785	0.0340935	0.200775	0.387973	0.731319	0.237058	0.462648	15	38
106585964	XM_014172719,XM_014172728,XM_014172736,XM_014172741,XM_014172749,XM_014172753	LOC106585964	homeobox protein Meis1-like, transcript variant X6	protein_coding	XP_014028194.1;XP_014028203.1;XP_014028211.1;XP_014028216.1;XP_014028224.1;XP_014028228.1	2.13089	-0.920785	0.0340935	0.200775	0.387973	0.731319	0.161095	0.314096	15	38
106590135	XM_014180755	LOC106590135	very-long-chain (3R)-3-hydroxyacyl-CoA dehydratase 1-like	protein_coding	XP_014036230.1	2.13089	-0.920785	0.0340935	0.200775	0.387973	0.731319	0.365316	0.699866	15	38
106579042	gene-LOC106579042	LOC106579042	.	pseudogene	.	2.13146	3.94609	7.2138e-07	6.01596e-05	3.43456	4.45395	3.88061	7.50601	477	1204
106561183	XM_014124854,XM_014124856,XM_045688223,XM_045688224	LOC106561183	transmembrane protein 116-like, transcript variant X1	protein_coding	XP_013980329.1;XP_013980331.1;XP_045544179.1;XP_045544180.1	2.13387	-1.10834	0.0294307	0.184153	0.341886	0.653788	0.159856	0.320396	13	33
106603284	XM_014196739,XM_045717019	LOC106603284	CUE domain-containing protein 1-like, transcript variant X1	protein_coding	XP_014052214.1;XP_045572975.1	2.13387	-1.10834	0.0294307	0.184153	0.341886	0.653788	0.165946	0.342448	13	33
123727388	XM_045696590,XM_045696597	LOC123727388	transmembrane protein 42-like, transcript variant X1	protein_coding	XP_045552546.1;XP_045552553.1	2.13387	-1.10834	0.0294307	0.184153	0.341886	0.653788	0.345808	0.855457	13	33
106580311	XM_014161183	LOC106580311	slingshot protein phosphatase 1a	protein_coding	XP_014016658.2	2.1378	0.521678	0.00078831	0.016785	0.914197	1.53287	0.231225	0.454291	43	109
106564480	XM_014130596	LOC106564480	dual specificity protein phosphatase 5	protein_coding	XP_013986071.1	2.13884	-0.174445	0.00599981	0.0678324	0.618075	1.10204	0.623623	1.24441	26	66
106602558	XM_045716657	LOC106602558	NLR family CARD domain-containing protein 3	protein_coding	XP_045572613.1	2.14011	4.56235	3.68428e-07	3.41186e-05	4.00147	5.05047	4.72129	9.16783	730	1850
106561249	XM_014124992,XM_045698726	LOC106561249	inositol oxygenase, transcript variant X2	protein_coding	XP_013980467.1;XP_045554682.1	2.14198	6.83895	1.3595e-07	1.42486e-05	6.20631	7.29483	88.1023	171.209	3541	8981
106607495	XM_014204494,XM_014204495	LOC106607495	uncharacterized LOC106607495, transcript variant X2	protein_coding	XP_014059969.1;XP_014059970.1	2.14381	-0.400316	0.00758323	0.0790625	0.538583	0.98029	0.487571	0.952161	22	56
123727900	XM_045698196,XM_045698197,XM_045698198,XM_045698199	LOC123727900	nectin-1-like, transcript variant X3	protein_coding	XP_045554152.1;XP_045554153.1;XP_045554154.1;XP_045554155.1	2.14384	1.01508	0.000232299	0.00665429	1.17299	1.88469	0.888324	1.71863	61	155
106570873	XM_045695354	LOC106570873	uncharacterized LOC106570873	protein_coding	XP_045551310.1	2.14389	8.37702	1.11621e-07	1.18997e-05	7.73106	8.82767	49.0887	95.4543	10280	26096
106585808	XM_014172455	LOC106585808	acyl-coenzyme A thioesterase MBLAC2-like	protein_coding	XP_014027930.1	2.1445	1.6865	4.15392e-05	0.00171594	1.59258	2.41299	1.23758	2.43044	98	249
100380357	NM_001173642,XM_014138168,XM_014138169,XM_014138170	s26a2	Sulfate transporter	protein_coding	NP_001167113.1;XP_013993643.1;XP_013993644.1;XP_013993645.1	2.14524	0.619318	0.00075601	0.0163462	0.960682	1.60055	0.537053	1.06484	46	117
106563238	XM_014128634,XM_014128635,XM_014128636,XM_014128637,XM_014128638,XM_014128641,XM_014128642,XM_014128643,XM_045689998	LOC106563238	glutamate receptor ionotropic, NMDA 1, transcript variant X8	protein_coding	XP_013984109.1;XP_013984110.1;XP_013984111.1;XP_013984112.1;XP_013984113.1;XP_013984116.1;XP_013984117.1;XP_013984118.1;XP_045545954.1	2.15097	-0.668474	0.0144973	0.119487	0.454454	0.847305	0.132265	0.249992	18	46
106589485	XM_014179529	dnah9	dynein, axonemal, heavy chain 9	protein_coding	XP_014035004.2	2.15097	-0.668474	0.0144973	0.119487	0.454454	0.847305	0.054668	0.106902	18	46
106564352	XM_014130412,XM_045690899	LOC106564352	thymidine kinase, cytosolic, transcript variant X1	protein_coding	XP_013985887.2;XP_045546855.1	2.15141	3.25016	1.37689e-06	0.00010547	2.80869	3.79962	9.46479	18.4935	292	744
106586190	XM_014173162	LOC106586190	potassium voltage-gated channel subfamily H member 7	protein_coding	XP_014028637.1	2.15224	3.94047	5.4403e-07	4.72758e-05	3.42077	4.4528	4.98249	9.73015	472	1203
106587404	XM_014175760	LOC106587404	aspartate aminotransferase, mitochondrial	protein_coding	XP_014031235.1	2.15414	4.78112	2.34665e-07	2.28931e-05	4.20182	5.26641	12.0125	23.479	846	2158
106573315	XM_014148264,XM_014148265,XM_014148266	LOC106573315	protein BANP-like, transcript variant X3	protein_coding	XP_014003739.1;XP_014003740.1;XP_014003741.1	2.15588	-0.824037	0.0233933	0.160312	0.410475	0.775913	0.246956	0.501737	16	41
106577019	XM_014154663	LOC106577019	E3 ubiquitin-protein ligase NEURL1	protein_coding	XP_014010138.2	2.15739	0.53049	0.000660471	0.0147727	0.914197	1.5415	0.395385	0.783239	43	110
106603012	XR_001328344	LOC106603012	uncharacterized LOC106603012	lncRNA	.	2.15755	0.796719	0.000346774	0.00914016	1.04939	1.72707	1.07153	2.13071	52	133
106583981	XM_014168706,XM_014168707,XM_014168709	LOC106583981	LIM/homeobox protein Lhx9, transcript variant X1	protein_coding	XP_014024181.1;XP_014024182.1;XP_014024184.1	2.15798	2.02757	1.50919e-05	0.000767535	1.82811	2.70201	1.69199	3.10302	124	317
106573563	XM_014148708,XM_014148709,XM_014148710	tmprss9	transmembrane serine protease 9, transcript variant X1	protein_coding	XP_014004183.1;XP_014004184.1;XP_014004185.1	2.1591	1.17525	0.000133326	0.00435847	1.2623	2.00821	0.971135	2.00397	68	174
106584977	XM_014170672,XM_014170673,XM_014170674,XM_014170675,XR_006761741,XR_006761742	LOC106584977	EMI domain-containing protein 1-like, transcript variant X6	protein_coding	XP_014026147.2;XP_014026148.2;XP_014026149.2;XP_014026150.2	2.16219	-0.998554	0.0388023	0.215714	0.365114	0.700805	0.153151	0.308803	14	36
106588859	XM_014178347	LOC106588859	TLR4 interactor with leucine rich repeats-like	protein_coding	XP_014033822.2	2.16219	-0.998554	0.0388023	0.215714	0.365114	0.700805	0.140559	0.274452	14	36
106589220	XR_001324800	LOC106589220	uncharacterized LOC106589220	lncRNA	.	2.16219	-0.998554	0.0388023	0.215714	0.365114	0.700805	0.547709	1.09892	14	36
106561586	XM_014125691,XM_045688291	LOC106561586	procollagen galactosyltransferase 2, transcript variant X2	protein_coding	XP_013981166.1;XP_045544247.1	2.16495	2.42113	5.13315e-06	0.000321709	2.12199	3.04644	1.96554	3.86728	163	418
106611648	XM_014212072,XM_014212073	LOC106611648	probable carboxypeptidase X1, transcript variant X2	protein_coding	XP_014067547.1;XP_014067548.1	2.16513	3.52064	7.54986e-07	6.24585e-05	3.03916	4.05617	4.66968	9.20357	351	900
106578833	XM_014158030	zgc:65997	SDR family oxidoreductase	protein_coding	XP_014013505.1	2.16566	2.00787	1.40584e-05	0.000722077	1.81129	2.68652	2.51124	4.94355	122	313
106565229	XM_014132108	krt18b	keratin 18b	protein_coding	XP_013987583.1	2.16628	2.16308	9.29579e-06	0.000512404	1.92507	2.82028	3.74596	7.36183	136	349
106601689	XM_014194039,XR_006769242	LOC106601689	beta-galactoside-binding lectin, transcript variant X1	protein_coding	XP_014049514.1	2.16671	0.773577	0.000362172	0.009418	1.03498	1.71185	2.33156	4.72494	51	131
106571137	XM_014143850,XM_045695583	LOC106571137	complement C1q-like protein 2, transcript variant X2	protein_coding	XP_013999325.2;XP_045551539.1	2.1694	8.24711	7.22156e-08	8.26695e-06	7.59017	8.70343	271.544	534.313	9319	23938
106563417	XM_014128971,XM_045690069	xrra1	X-ray radiation resistance associated 1, transcript variant X1	protein_coding	XP_013984446.2;XP_045546025.1	2.16978	1.22102	0.000109559	0.0037065	1.28683	2.04511	0.658032	1.30813	70	180
106583590	XM_014167956	LOC106583590	sal-like protein 3	protein_coding	XP_014023431.1	2.17058	-1.19731	0.0335099	0.199039	0.318279	0.62157	0.075647	0.15201	12	31
106601255	XM_014193328	LOC106601255	transmembrane ascorbate-dependent reductase CYB561	protein_coding	XP_014048803.1	2.17099	-0.586925	0.013018	0.112339	0.47595	0.888503	0.258477	0.51543	19	49
106602818	XM_014195709,XM_014195710	LOC106602818	segment polarity protein dishevelled homolog DVL-2, transcript variant X2	protein_coding	XP_014051184.1;XP_014051185.1	2.17099	-0.586925	0.013018	0.112339	0.47595	0.888503	0.175852	0.342694	19	49
123728696	XR_006760317	LOC123728696	uncharacterized LOC123728696	lncRNA	.	2.17099	-0.586925	0.013018	0.112339	0.47595	0.888503	0.629266	1.23732	19	49
106591899	XM_045690520	LOC106591899	cytochrome P450 3A27	protein_coding	XP_045546476.1	2.17234	3.52392	6.69293e-07	5.62696e-05	3.03916	4.06069	6.58035	12.9861	351	903
106587399	XM_014175754,XM_014175755	LOC106587399	transcription factor E2F4, transcript variant X1	protein_coding	XP_014031229.1;XP_014031230.1	2.17407	0.601501	0.000672277	0.0149292	0.945353	1.59226	0.578558	1.14845	45	116
123724474	gene-LOC123724474	LOC123724474	.	pseudogene	.	2.17435	6.37409	8.58156e-08	9.47423e-06	5.73411	6.84001	64.6742	127.564	2539	6537
106579058	XM_045718568,XM_045718569,XM_045718570	LOC106579058	zinc finger protein ZFPM2-like, transcript variant X2	protein_coding	XP_045574524.1;XP_045574525.1;XP_045574526.1	2.17451	0.365791	0.00104733	0.0205123	0.833229	1.4343	0.330088	0.654919	38	98
106583470	XM_045705419,XM_045705420	LOC106583470	uncharacterized LOC106583470, transcript variant X1	protein_coding	XP_045561375.1;XP_045561376.1	2.17796	-0.733423	0.0161891	0.12799	0.432632	0.819171	0.324555	0.65044	17	44
106589369	XM_014179253,XM_014179254	cep55l	centrosomal protein 55 like, transcript variant X1	protein_coding	XP_014034728.2;XP_014034729.2	2.17796	-0.733423	0.0161891	0.12799	0.432632	0.819171	0.408141	0.802187	17	44
106571919	XR_006759245	LOC106571919	mitochondrial ribosome-associated GTPase 2-like	transcribed_pseudogene	.	2.17802	0.884713	0.000293331	0.0079615	1.09178	1.79365	1.56082	3.08847	55	142
123727924	XR_006759885	LOC123727924	39S ribosomal protein L16, mitochondrial-like	transcribed_pseudogene	.	2.17861	2.35539	5.34693e-06	0.000331093	2.06639	2.99078	5.61272	11.1138	155	400
123729853	XR_006761530	LOC123729853	uncharacterized LOC123729853	lncRNA	.	2.17894	0.69403	0.000414281	0.010466	0.990861	1.65727	2.45734	4.85423	48	124
100195400	NM_001140429	dusp22a	Dual specificity protein phosphatase 22-A	protein_coding	NP_001133901.1	2.17952	-0.00632584	0.0030621	0.0438171	0.674945	1.20348	0.614738	1.22325	29	75
106562889	XM_014127958,XM_014127959,XM_014127960,XR_001319126,XR_001319127,XR_001319128,XR_001319129,XR_001319131,XR_006757596,XR_006757597,XR_006757598,XR_006757599,XR_006757600,XR_006757601,XR_006757602,XR_006757603,XR_006757604,XR_006757605,XR_006757606,XR_006757607,XR_006757608,XR_006757609,XR_006757610,XR_006757611,XR_006757612,XR_006757613,XR_006757614,XR_006757615,XR_006757616,XR_006757617	LOC106562889	uncharacterized LOC106562889, transcript variant X12	protein_coding	XP_013983433.1;XP_013983434.1;XP_013983435.1	2.17975	2.77667	2.22787e-06	0.000159989	2.40016	3.36864	2.83113	5.99143	208	537
106561807	XM_014126056	LOC106561807	integrin alpha-2	protein_coding	XP_013981531.1	2.18191	0.214585	0.00197887	0.0324645	0.765015	1.33844	0.283864	0.564732	34	88
106607741	XM_014205019,XM_014205020	slc16a10	solute carrier family 16 member 10, transcript variant X2	protein_coding	XP_014060494.2;XP_014060495.1	2.18194	4.62417	1.81664e-07	1.83758e-05	4.04166	5.11914	6.24447	12.4149	752	1943
100195621	NM_001140650	nr0b2	nuclear receptor subfamily 0 group B member 2	protein_coding	NP_001134122.1	2.18279	2.21191	6.40005e-06	0.000379634	1.95599	2.86569	4.35449	8.63871	140	362
106563177	XM_014128483,XM_014128484	LOC106563177	Kv channel-interacting protein 1, transcript variant X1	protein_coding	XP_013983958.1;XP_013983959.1	2.18405	2.35784	4.94238e-06	0.000311009	2.06639	2.99393	3.36945	6.69299	155	401
106563573	XM_014129288,XM_045689204,XM_045689221	rai14	retinoic acid induced 14, transcript variant X1	protein_coding	XP_013984763.1;XP_045545160.1;XP_045545177.1	2.18455	-0.102422	0.00358445	0.0489439	0.637282	1.14801	0.190324	0.391707	27	70
106564332	XM_045692063	LOC106564332	kynurenine formamidase-like	protein_coding	XP_045548019.1	2.18455	-0.102422	0.00358445	0.0489439	0.637282	1.14801	0.371274	0.729731	27	70
106611348	XM_045724960	LOC106611348	dynein axonemal heavy chain 6	protein_coding	XP_045580916.1	2.18455	-0.102422	0.00358445	0.0489439	0.637282	1.14801	0.078781	0.160651	27	70
106585868	XM_014172587,XM_014172595	LOC106585868	malate dehydrogenase, cytoplasmic, transcript variant X2	protein_coding	XP_014028062.1;XP_014028070.1	2.18546	6.1712	7.48334e-08	8.50388e-06	5.53024	6.64118	58.1359	115.423	2198	5688
123731561	XR_006762741	LOC123731561	uncharacterized LOC123731561	lncRNA	.	2.1863	0.132573	0.0016303	0.0281451	0.729659	1.28802	0.157085	0.315895	32	83
106577121	XM_014154871	cfap36	cilia and flagella associated protein 36	protein_coding	XP_014010346.1	2.1866	1.55268	4.09739e-05	0.00170018	1.49066	2.31061	2.39769	4.80874	88	228
100286570	NM_001146509	cytl1	Cytokine-like protein 1	protein_coding	NP_001139981.1	2.18677	-0.896602	0.0264049	0.172957	0.387973	0.746337	0.505194	1.03621	15	39
106594941	XM_014186331,XM_014186337	LOC106594941	zinc finger protein 883-like, transcript variant X1	protein_coding	XP_014041806.1;XP_014041812.1	2.18902	-0.509774	0.00921389	0.0898349	0.497131	0.928557	0.234827	0.456699	20	52
100195495	NM_001140524	mmp13	Collagenase 3	protein_coding	NP_001133996.1	2.19051	2.00735	1.07096e-05	0.000572832	1.80281	2.69041	2.9936	5.94376	121	314
123729193	XM_045703414	laynb	layilin b	protein_coding	XP_045559370.1	2.19126	1.79212	1.78628e-05	0.000869017	1.65044	2.50858	1.64111	3.27224	104	270
106611121	XM_014210996	LOC106611121	bone morphogenetic protein 4	protein_coding	XP_014066471.1	2.19241	0.445181	0.000776147	0.0165716	0.866163	1.4889	0.67668	1.34506	40	104
100194593	NM_001139679,XM_014200677,XM_014200678	nt5c3	5'-nucleotidase, cytosolic III	protein_coding	NP_001133151.1;XP_014056152.1;XP_014056153.1	2.19519	5.88922	6.92199e-08	7.95337e-06	5.25049	6.3641	30.957	62.1452	1802	4684
106567171	XM_014136171,XM_014136173,XM_014136174	racgap1	Rac GTPase activating protein 1, transcript variant X1	protein_coding	XP_013991646.2;XP_013991648.2;XP_013991649.2	2.19612	1.84799	1.67545e-05	0.000830514	1.68777	2.55623	1.36972	2.69229	108	281
100196150	NM_001141179,XM_014124084	gins3	GINS complex subunit 3	protein_coding	NP_001134651.1;XP_013979559.1	2.19649	0.701842	0.000350466	0.00918285	0.990861	1.6652	1.81545	3.62817	48	125
106600897	XM_014192655,XM_014192656,XM_014192659	csf2rb	colony stimulating factor 2 receptor subunit beta, transcript variant X3	protein_coding	XP_014048130.1;XP_014048131.1;XP_014048134.1	2.19679	0.179791	0.00124604	0.0233148	0.747445	1.31848	0.268999	0.53517	33	86
106605758	XM_014201671	LOC106605758	leukocyte receptor cluster member 1 homolog	protein_coding	XP_014057146.1	2.19721	-0.316343	0.00433438	0.0546163	0.55887	1.03023	0.430543	0.890435	23	60
100195257	NM_001140286,XM_014131112	ugpa	UTP--glucose-1-phosphate uridylyltransferase	protein_coding	NP_001133758.1;XP_013986587.1	2.19744	5.1364	9.2788e-08	1.01358e-05	4.52162	5.62288	21.1332	41.8229	1068	2779
106575455	XM_014151956	LOC106575455	tumor necrosis factor ligand superfamily member 11	protein_coding	XP_014007431.1	2.19759	-0.64821	0.0113003	0.102029	0.454454	0.861168	0.343945	0.68457	18	47
106591216	XM_045701086,XM_045701087	LOC106591216	testican-2-like, transcript variant X2	protein_coding	XP_045557042.1;XP_045557043.1	2.19827	-1.08077	0.0222191	0.155562	0.341886	0.669631	0.159789	0.333662	13	34
106579290	XM_014159074,XM_014159075	slc16a5a	solute carrier family 16 member 5a, transcript variant X1	protein_coding	XP_014014549.2;XP_014014550.2	2.20098	6.28317	5.56782e-08	6.5677e-06	5.63308	6.75532	44.246	88.5329	2364	6161
106578611	XM_014157607,XM_014157608,XM_045702166,XM_045702167	LOC106578611	limb region 1 protein homolog, transcript variant X1	protein_coding	XP_014013082.1;XP_014013083.1;XP_045558122.1;XP_045558123.1	2.20352	-0.145913	0.0038877	0.051564	0.618075	1.12521	0.23513	0.465522	26	68
106609035	XM_045721855	LOC106609035	cbp/p300-interacting transactivator 1-like	protein_coding	XP_045577811.1	2.20433	1.78422	1.62771e-05	0.000811838	1.64096	2.50417	1.70592	3.42816	103	269
106604461	XM_014199096,XM_014199097	wu:fb13g09	ATP-binding cassette sub-family C member 5, transcript variant X1	protein_coding	XP_014054571.1;XP_014054572.1	2.20656	5.68649	6.15003e-08	7.17264e-06	5.0483	6.16612	11.524	23.0786	1560	4076
106588645	XR_001324681	LOC106588645	uncharacterized LOC106588645	lncRNA	.	2.20667	0.225505	0.00162899	0.0281382	0.765015	1.34832	0.627137	1.27148	34	89
123731430	XR_006762533	LOC123731430	uncharacterized LOC123731430	lncRNA	.	2.20833	2.33139	3.66886e-06	0.000242685	2.03777	2.97492	4.05527	8.11733	151	395
123743093	XR_006769860	LOC123743093	uncharacterized LOC123743093	lncRNA	.	2.21117	1.41068	4.44498e-05	0.00181204	1.39234	2.20041	2.08909	4.21464	79	207
106560893	XM_014124294,XM_014124295,XM_045688163	tat	tyrosine aminotransferase, transcript variant X1	protein_coding	XP_013979769.1;XP_013979770.1;XP_045544119.1	2.21193	9.8624	3.21177e-08	3.95392e-06	9.18137	10.3253	491.678	987.107	28176	73795
106560331	XM_014123138,XM_014123139	LOC106560331	glutamine synthetase-like, transcript variant X2	protein_coding	XP_013978613.1;XP_013978614.1	2.2139	-1.29214	0.0383018	0.214946	0.294279	0.588616	0.239446	0.488608	11	29
106579268	XR_001322622	LOC106579268	uncharacterized LOC106579268	lncRNA	.	2.2139	-1.29214	0.0383018	0.214946	0.294279	0.588616	0.109342	0.234874	11	29
106608777	XR_001329580	LOC106608777	uncharacterized LOC106608777	lncRNA	.	2.2139	-1.29214	0.0383018	0.214946	0.294279	0.588616	0.695293	1.48928	11	29
106586555	XM_045707728	LOC106586555	uncharacterized LOC106586555	protein_coding	XP_045563684.1	2.21517	-0.567787	0.0101916	0.0955782	0.47595	0.901978	0.198236	0.402719	19	50
106587200	XM_014175328,XM_045708033,XR_001324384,XR_001324385,XR_001324386,XR_006762134	LOC106587200	polypeptide N-acetylgalactosaminyltransferase 18, transcript variant X2	protein_coding	XP_014030803.1;XP_045563989.1	2.21517	-0.567787	0.0101916	0.0955782	0.47595	0.901978	0.225451	0.468738	19	50
106605757	XM_045717750	LOC106605757	transmembrane channel-like protein 7	protein_coding	XP_045573706.1	2.21616	0.556602	0.00038661	0.00992043	0.914197	1.56711	0.511143	1.03057	43	113
106607818	XM_014205193	LOC106607818	cbp/p300-interacting transactivator 2	protein_coding	XP_014060668.1	2.21649	1.33947	4.34234e-05	0.00177956	1.3464	2.14483	1.30336	2.62994	75	197
106579618	XM_014159708	LOC106579618	fat storage-inducing transmembrane protein 1	protein_coding	XP_014015183.2	2.21882	0.385373	0.000719254	0.0157803	0.833229	1.45273	0.969519	1.97264	38	100
106601062	XM_014192976	LOC106601062	L-serine dehydratase/L-threonine deaminase-like	protein_coding	XP_014048451.1	2.22043	3.77931	2.41932e-07	2.33089e-05	3.24724	4.31227	11.3041	22.7677	413	1086
106573680	XM_014148952,XM_014148953	LOC106573680	tyrosine aminotransferase, transcript variant X2	protein_coding	XP_014004427.1;XP_014004428.1	2.22189	4.7738	8.334e-08	9.26687e-06	4.1659	5.27291	15.6752	32.0589	824	2168
106578656	XM_014157696	LOC106578656	C-C chemokine receptor type 9-like	protein_coding	XP_014013171.2	2.22203	-0.97302	0.0299068	0.185704	0.365114	0.716142	0.26924	0.555964	14	37
106600639	XR_001327870	LOC106600639	uncharacterized LOC106600639	lncRNA	.	2.22203	-0.97302	0.0299068	0.185704	0.365114	0.716142	0.533057	1.08661	14	37
106592614	XM_045708963,XM_045708966,XM_045708974,XM_045708976,XM_045708978,XM_045708985,XM_045708989,XM_045708998,XM_045709007,XM_045709015,XR_006762272	LOC106592614	sialoadhesin, transcript variant X4	protein_coding	XP_045564919.1;XP_045564922.1;XP_045564930.1;XP_045564932.1;XP_045564934.1;XP_045564941.1;XP_045564945.1;XP_045564954.1;XP_045564963.1;XP_045564971.1	2.2223	0.19098	0.00101686	0.0200547	0.747445	1.3285	0.327873	0.727399	33	87
106579516	XM_014159489,XM_014159507	LOC106579516	guanine nucleotide-binding protein-like 1, transcript variant X1	protein_coding	XP_014014964.1;XP_014014982.1	2.22399	0.90513	0.000184252	0.00558908	1.09178	1.81517	0.605474	1.22447	55	145
100380351	NM_001173636,XM_014199184	bbs7	Bardet-Biedl syndrome 7	protein_coding	NP_001167107.1;XP_014054659.1	2.224	-0.190756	0.00422381	0.0541916	0.598609	1.10204	0.343316	0.703603	25	66
106584748	XM_014170289,XM_014170290,XM_045706414	LOC106584748	protein regulator of cytokinesis 1, transcript variant X1	protein_coding	XP_014025764.1;XP_014025765.1;XP_045562370.1	2.22441	1.16226	8.1078e-05	0.00294875	1.23734	2.00821	1.01489	2.05392	66	174
106599692	XM_014190990,XM_014190991,XM_014190992,XM_014190993,XM_014190994,XM_014190996,XM_014190998	LOC106599692	BTB/POZ domain-containing protein KCTD1, transcript variant X1	protein_coding	XP_014046465.1;XP_014046466.1;XP_014046467.1;XP_014046468.1;XP_014046469.1;XP_014046471.1;XP_014046473.1	2.22518	0.685019	0.000309213	0.00828387	0.97585	1.65727	0.455409	1.23081	47	124
106575707	XM_014152360	LOC106575707	tumor necrosis factor receptor superfamily member 5	protein_coding	XP_014007835.1	2.2273	-0.712218	0.0125613	0.109989	0.432632	0.833306	0.387832	0.805501	17	45
106587475	XM_014175890,XM_014175891	LOC106587475	protein TSSC4-like, transcript variant X1	protein_coding	XP_014031365.1;XP_014031366.1	2.22867	0.529232	0.000405123	0.0102681	0.898362	1.55009	1.04304	2.14248	42	111
106604926	XM_014200066	LOC106604926	early growth response protein 1	protein_coding	XP_014055541.2	2.23375	-0.30051	0.00342381	0.0475455	0.55887	1.04245	0.288449	0.583334	23	61
106611752	XM_014212296	LOC106611752	39S ribosomal protein L11, mitochondrial	protein_coding	XP_014067771.2	2.23375	-0.30051	0.00342381	0.0475455	0.55887	1.04245	0.60451	1.26294	23	61
123730744	XM_045708263,XM_045708264,XM_045708265	zgc:101664	uncharacterized protein LOC450064 homolog, transcript variant X3	protein_coding	XP_045564219.1;XP_045564220.1;XP_045564221.1	2.23375	-0.30051	0.00342381	0.0475455	0.55887	1.04245	0.746639	1.57484	23	61
106576386	XR_001321934	LOC106576386	uncharacterized LOC106576386	lncRNA	.	2.23574	0.5652	0.00038661	0.00992043	0.914197	1.57554	1.59527	3.22345	43	114
106575427	XM_014151927	LOC106575427	receptor expression-enhancing protein 6	protein_coding	XP_014007402.1	2.23616	1.71303	1.57498e-05	0.000792795	1.58271	2.45015	2.51801	5.1371	97	257
106585446	XM_014171655	LOC106585446	serine/threonine-protein phosphatase 6 catalytic subunit	protein_coding	XP_014027130.1	2.24003	0.280314	0.00103524	0.0203913	0.782373	1.38717	0.587692	1.21847	35	93
106571450	XM_014144575	ephx1	epoxide hydrolase 1, microsomal (xenobiotic)	protein_coding	XP_014000050.1	2.2403	-1.16796	0.0251301	0.16755	0.318279	0.637769	0.190382	0.39516	12	32
106611254	XM_014211270,XM_014211271	LOC106611254	B-cell lymphoma/leukemia 11B, transcript variant X1	protein_coding	XP_014066745.2;XP_014066746.2	2.2403	-1.16796	0.0251301	0.16755	0.318279	0.637769	0.075154	0.151869	12	32
100196609	NM_001141638	aurka	aurora kinase A	protein_coding	NP_001135110.1	2.2416	1.19107	6.86299e-05	0.00257449	1.24987	2.03292	1.31703	2.68583	67	178
106569441	XM_045694272,XM_045694273,XM_045694274,XM_045694275	LOC106569441	putative leucine-rich repeat-containing protein DDB_G0290503, transcript variant X1	protein_coding	XP_045550228.1;XP_045550229.1;XP_045550230.1;XP_045550231.1	2.24165	12.259	1.85516e-08	2.42838e-06	11.5628	12.7271	858.455	1746.15	147013	390211
106570105	XM_014142113	LOC106570105	ephrin-A1-like	protein_coding	XP_013997588.1	2.24247	1.3127	3.96499e-05	0.00166224	1.32287	2.12772	0.951524	1.93313	73	194
106589303	XM_014179095,XM_045710112	LOC106589303	ETS translocation variant 4-like, transcript variant X1	protein_coding	XP_014034570.1;XP_045566068.1	2.24264	-0.87283	0.020365	0.147786	0.387973	0.761201	0.263484	0.548628	15	40
106610053	XM_045723170	LOC106610053	uncharacterized LOC106610053	protein_coding	XP_045579126.1	2.24264	-0.87283	0.020365	0.147786	0.387973	0.761201	0.259255	0.554096	15	40
106584178	XM_014169127,XM_014169128,XM_014169129,XM_014169130	LOC106584178	pre-B-cell leukemia transcription factor 1, transcript variant X4	protein_coding	XP_014024602.1;XP_014024603.1;XP_014024604.1;XP_014024605.1	2.24422	-0.628234	0.0113003	0.102029	0.454454	0.8749	0.14795	0.299687	18	48
106598003	XR_006757133	LOC106598003	uncharacterized LOC106598003	transcribed_pseudogene	.	2.24684	-0.0752904	0.00232077	0.0363346	0.637282	1.17045	0.251336	0.520192	27	72
123728980	XR_006760659	LOC123728980	uncharacterized LOC123728980	lncRNA	.	2.25096	2.05762	4.51629e-06	0.000288884	1.81972	2.74377	4.43942	9.12467	123	328
106612516	XM_014213718	LOC106612516	alpha-2-macroglobulin-P-like	protein_coding	XP_014069193.1	2.25283	2.72422	8.44689e-07	6.896e-05	2.33106	3.33426	21.5824	44.1097	196	523
106571951	XM_014145552	LOC106571951	SPRY domain-containing protein 4	protein_coding	XP_014001027.1	2.25557	0.472884	0.000445836	0.0110297	0.866163	1.51544	1.32761	2.7207	40	107
106603055	XM_014196195,XM_014196196,XM_014196197,XM_045716914	zdhhc23a	zinc finger DHHC-type palmitoyltransferase 23a, transcript variant X4	protein_coding	XP_014051670.2;XP_014051671.2;XP_014051672.2;XP_045572870.1	2.25557	0.472884	0.000445836	0.0110297	0.866163	1.51544	0.707722	1.44971	40	107
106575046	XM_014151188	LOC106575046	uncharacterized LOC106575046	protein_coding	XP_014006663.2	2.25704	-0.0208662	0.00215665	0.0345053	0.656236	1.20348	0.24088	0.505058	28	75
106569945	XM_014141721,XM_014141723	LOC106569945	uncharacterized LOC106569945, transcript variant X2	protein_coding	XP_013997196.1;XP_013997198.1	2.25838	-0.350523	0.00371809	0.0501942	0.538583	1.01791	0.198437	0.419631	22	59
106568762	XM_014139400	LOC106568762	B-cell lymphoma 6 protein-like	protein_coding	XP_013994875.1	2.25966	1.66355	1.19107e-05	0.000626278	1.54252	2.41299	1.36413	2.79766	93	249
106571247	XM_014144051,XM_045695620,XM_045695621	LOC106571247	rho guanine nucleotide exchange factor TIAM2-like, transcript variant X1	protein_coding	XP_013999526.2;XP_045551576.1;XP_045551577.1	2.2607	-0.779202	0.0139996	0.117572	0.410475	0.804895	0.108855	0.226168	16	43
106582844	XM_014166347,XM_014166348,XM_014166349,XM_014166351,XM_014166352,XM_014166353,XM_014166354,XM_014166355,XM_045705793,XM_045705794,XM_045705795,XM_045705796	LOC106582844	band 4.1-like protein 1, transcript variant X1	protein_coding	XP_014021822.1;XP_014021823.1;XP_014021824.1;XP_014021826.1;XP_014021827.1;XP_014021828.1;XP_014021829.1;XP_014021830.1;XP_045561749.1;XP_045561750.1;XP_045561751.1;XP_045561752.1	2.2607	-0.779202	0.0139996	0.117572	0.410475	0.804895	0.080709	0.171623	16	43
100286572	NM_001146511	myct1b	myc target 1b	protein_coding	NP_001139983.1	2.26266	-1.05372	0.0222191	0.155562	0.341886	0.685302	0.497073	1.02633	13	35
106592268	XM_045688922	LOC106592268	dixin-A-like	protein_coding	XP_045544878.1	2.26266	-1.05372	0.0222191	0.155562	0.341886	0.685302	0.196732	0.418996	13	35
106594299	gene-LOC106594299	LOC106594299	.	pseudogene	.	2.26266	-1.05372	0.0222191	0.155562	0.341886	0.685302	0.068255	0.14568	13	35
106563715	XM_014129529,XM_014129536,XM_014129546,XM_045689370	LOC106563715	protein phosphatase 1 regulatory subunit 3B, transcript variant X1	protein_coding	XP_013985004.1;XP_013985011.1;XP_013985021.1;XP_045545326.1	2.26322	5.94969	2.13239e-08	2.75389e-06	5.27981	6.43736	23.2388	48.5677	1840	4931
106610846	XM_014210476,XM_014210477	LOC106610846	cysteine-rich motor neuron 1 protein-like, transcript variant X1	protein_coding	XP_014065951.1;XP_014065952.1	2.26328	1.58667	1.59584e-05	0.000798511	1.49066	2.35047	0.671174	1.38181	88	236
106578865	XR_001322530	LOC106578865	uncharacterized LOC106578865	lncRNA	.	2.26579	-1.39368	0.0439575	0.232187	0.269874	0.554892	0.244755	0.519939	10	27
106560734	XM_014123918,XM_045688014,XM_045688015,XM_045688016,XM_045688017	faxdc2	fatty acid hydroxylase domain containing 2, transcript variant X1	protein_coding	XP_013979393.2;XP_045543970.1;XP_045543971.1;XP_045543972.1;XP_045543973.1	2.27025	6.62256	1.55941e-08	2.09427e-06	5.93616	7.1058	52.6133	108.376	2928	7871
106605345	XM_045718460,XM_045718461,XM_045718462,XR_006769921	LOC106605345	uncharacterized LOC106605345, transcript variant X3	protein_coding	XP_045574416.1;XP_045574417.1;XP_045574418.1	2.27405	5.29207	2.37509e-08	3.0322e-06	4.63822	5.79074	6.73244	13.9163	1162	3129
100195480	NM_001140509,XM_014202601,XM_014202602,XM_014202603,XM_014202604,XM_014202605,XM_045714258	cant1	Soluble calcium-activated nucleotidase 1	protein_coding	NP_001133981.1;XP_014058076.1;XP_014058077.1;XP_014058078.1;XP_014058079.1;XP_014058080.1;XP_045570214.1	2.27497	3.84466	9.41652e-08	1.02501e-05	3.28427	4.38485	7.34818	14.9909	425	1145
106579650	XM_014159771	dcst2	DC-STAMP domain containing 2	protein_coding	XP_014015246.2	2.27663	0.481998	0.000370007	0.00957807	0.866163	1.52418	0.541522	1.12894	40	108
106571023	XM_014143648	sox7	SRY-box transcription factor 7	protein_coding	XP_013999123.1	2.27665	-0.691328	0.00971496	0.092992	0.432632	0.847305	0.269947	0.558917	17	46
106587405	XM_014175761	LOC106587405	calretinin-like	protein_coding	XP_014031236.1	2.28093	0.257768	0.000902423	0.0184062	0.765015	1.37755	0.92322	1.93761	34	92
106590205	XR_001325019	LOC106590205	uncharacterized LOC106590205	lncRNA	.	2.28104	2.26568	2.09701e-06	0.000151645	1.96362	2.92959	2.28603	4.74041	141	381
106560309	XM_045687704,XM_045687705,XM_045687706	LOC106560309	transforming growth factor beta receptor type 3, transcript variant X1	protein_coding	XP_045543660.1;XP_045543661.1;XP_045543662.1	2.28206	2.40135	1.39373e-06	0.000106235	2.06639	3.04947	2.03403	4.21335	155	419
123732878	XM_045712212	LOC123732878	zinc finger protein 135-like	protein_coding	XP_045568168.1	2.28534	-0.402332	0.00404431	0.0528058	0.518006	0.992938	0.813149	1.69773	21	57
100380549	NM_001173834	bmp2	Bone morphogenetic protein 2	protein_coding	NP_001167305.1	2.28883	0.555361	0.000281267	0.00770825	0.898362	1.57554	0.875144	1.85707	42	114
106562235	XM_014126975,XM_014126977	LOC106562235	glucose-fructose oxidoreductase domain-containing protein 2-like, transcript variant X2	protein_coding	XP_013982450.1;XP_013982452.1	2.28989	-1.26079	0.0285161	0.180441	0.294279	0.605187	0.152149	0.339214	11	30
106570865	XM_045695368,XM_045695369,XM_045695370,XM_045695371,XM_045695372,XM_045695373,XM_045695374,XM_045695375,XM_045695376,XM_045695377	LOC106570865	sperm acrosomal protein FSA-ACR.1, transcript variant X5	protein_coding	XP_045551324.1;XP_045551325.1;XP_045551326.1;XP_045551327.1;XP_045551328.1;XP_045551329.1;XP_045551330.1;XP_045551331.1;XP_045551332.1;XP_045551333.1	2.28989	-1.26079	0.0285161	0.180441	0.294279	0.605187	0.203693	0.405685	11	30
106577765	XM_045701407	LOC106577765	perforin-1-like	protein_coding	XP_045557363.1	2.28989	-1.26079	0.0285161	0.180441	0.294279	0.605187	0.204665	0.444363	11	30
100195367	NM_001140396,XM_014210586,XM_014210587,XM_045723259	trm61	TRM61 protein	protein_coding	NP_001133868.1;XP_014066061.1;XP_014066062.1;XP_045579215.1	2.29084	-0.60854	0.00878151	0.0875977	0.454454	0.888503	0.389837	0.834663	18	49
123729574	XR_006761221	LOC123729574	uncharacterized LOC123729574	lncRNA	.	2.29084	-0.60854	0.00878151	0.0875977	0.454454	0.888503	0.4998	1.08448	18	49
100196216	NM_001141245	mfap4	microfibrillar-associated protein 4	protein_coding	NP_001134717.1	2.29282	5.03268	2.02822e-08	2.64375e-06	4.38199	5.53966	46.8054	97.366	965	2620
106598568	XM_014189602	LOC106598568	potassium channel subfamily T member 2	protein_coding	XP_014045077.1	2.2938	1.14915	3.67985e-05	0.00157029	1.21194	2.00821	0.431874	0.898432	64	174
106586708	XM_045707437	impg2a	interphotoreceptor matrix proteoglycan 2a	protein_coding	XP_045563393.1	2.29657	-0.33431	0.00291919	0.0423187	0.538583	1.03023	0.149843	0.313355	22	60
106611124	XM_014211000	hs1bp3	HCLS1 binding protein 3	protein_coding	XP_014066475.1	2.29712	3.07506	2.39049e-07	2.31751e-05	2.60427	3.66384	5.70477	11.9201	247	672
106560552	XM_014123547,XM_045687887,XM_045687888	LOC106560552	coagulation factor XIII B chain, transcript variant X1	protein_coding	XP_013979022.2;XP_045543843.1;XP_045543844.1	2.29782	10.7692	7.00973e-09	1.00677e-06	10.049	11.2485	879.481	1854.65	51452	139989
123724521	XM_045688542	LOC123724521	UDP-glucuronosyltransferase 2C1-like	protein_coding	XP_045544498.1	2.30604	5.22578	1.44463e-08	1.94856e-06	4.56112	5.73159	22.8484	47.7886	1099	3001
106583163	XM_014167028	LOC106583163	uncharacterized LOC106583163	protein_coding	XP_014022503.2	2.30682	-0.26937	0.00398251	0.0523383	0.55887	1.06658	0.456747	0.957036	23	63
100286701	NM_001146642,XM_014193901	cd2b2	CD2 antigen cytoplasmic tail-binding protein 2	protein_coding	NP_001140114.1;XP_014049376.1	2.31001	-1.13922	0.0187538	0.14026	0.318279	0.653788	0.3494	0.748451	12	33
106564218	XM_014130270	LOC106564218	caspase b-like	protein_coding	XP_013985745.1	2.31001	-1.13922	0.0187538	0.14026	0.318279	0.653788	0.573984	1.26867	12	33
106588354	XM_014177242,XM_045709606,XM_045709607	LOC106588354	tumor necrosis factor alpha-induced protein 8-like protein 2, transcript variant X1	protein_coding	XP_014032717.1;XP_045565562.1;XP_045565563.1	2.31001	-1.13922	0.0187538	0.14026	0.318279	0.653788	0.282446	0.634745	12	33
106597825	XM_045694620,XM_045694621,XM_045694622	LOC106597825	uncharacterized LOC106597825, transcript variant X1	protein_coding	XP_045550576.1;XP_045550577.1;XP_045550578.1	2.31001	-1.13922	0.0187538	0.14026	0.318279	0.653788	0.369954	0.400935	12	33
106607320	XM_014204166,XM_045720574	LOC106607320	homologous-pairing protein 2 homolog, transcript variant X2	protein_coding	XP_014059641.1;XP_045576530.1	2.31001	-1.13922	0.0187538	0.14026	0.318279	0.653788	0.466817	1.1533	12	33
106611045	XM_014210874	LOC106611045	jun dimerization protein 2-like	protein_coding	XP_014066349.1	2.31001	-1.13922	0.0187538	0.14026	0.318279	0.653788	0.366167	0.779312	12	33
100195305	NM_001140334,XM_014137434	pedf	Pigment epithelium-derived factor	protein_coding	NP_001133806.1;XP_013992909.1	2.31218	0.31137	0.000574176	0.0133428	0.782373	1.41563	0.764172	1.73012	35	96
106611164	XM_014211076	LOC106611164	protein Daple	protein_coding	XP_014066551.2	2.3141	0.599079	0.000187418	0.00563295	0.914197	1.60879	0.22623	0.481747	43	118
123742471	XR_006769646	LOC123742471	uncharacterized LOC123742471	lncRNA	.	2.31498	-0.456072	0.00440653	0.0552339	0.497131	0.967529	0.186699	0.397507	20	55
106586667	XR_001324234,XR_006761956,XR_006761957,XR_006761958,XR_006761959,XR_006761960,XR_006761961	LOC106586667	uncharacterized LOC106586667, transcript variant X7	lncRNA	.	2.31869	1.71945	5.26057e-06	0.000326397	1.56275	2.46838	0.911972	1.92693	95	261
106567948	XM_014137863	LOC106567948	diacylglycerol O-acyltransferase 2	protein_coding	XP_013993338.1	2.32232	4.7898	1.62879e-08	2.1594e-06	4.1392	5.30749	12.5773	26.5076	808	2222
123744639	XM_045723880	LOC123744639	piggyBac transposable element-derived protein 4-like	protein_coding	XP_045579836.1	2.32337	1.26815	2.15208e-05	0.00101465	1.27462	2.1046	1.67763	3.57242	69	190
100195770	NM_001140799	chchd1	coiled-coil-helix-coiled-coil-helix domain containing 1	protein_coding	NP_001134271.1	2.32431	0.234869	0.000782576	0.0166743	0.747445	1.36787	1.68643	3.58728	33	91
123728188	XM_045699362	LOC123728188	gamma-crystallin M2-like	protein_coding	XP_045555318.1	2.32431	0.234869	0.000782576	0.0166743	0.747445	1.36787	1.81625	3.82674	33	91
123727405	XR_006759401	LOC123727405	small nucleolar RNA SNORA73 family	snoRNA	.	2.32488	1.98154	2.34885e-06	0.000166747	1.74201	2.69041	21.6807	45.7101	114	314
106594008	XM_045717607	LOC106594008	maternal embryonic leucine zipper kinase-like	protein_coding	XP_045573563.1	2.32489	-0.1477	0.00215189	0.0344647	0.598609	1.13665	0.30345	0.652223	25	69
106587085	XM_014175026	LOC106587085	transmembrane protein 138	protein_coding	XP_014030501.1	2.326	-0.670746	0.00749061	0.0785337	0.432632	0.861168	0.214984	0.460251	17	47
106592681	XM_045710424	LOC106592681	perforin-1-like	protein_coding	XP_045566380.1	2.326	-0.670746	0.00749061	0.0785337	0.432632	0.861168	0.394064	0.838266	17	47
106569964	XM_014141754,XM_014141755	LOC106569964	zinc finger and BTB domain-containing protein 22-like, transcript variant X1	protein_coding	XP_013997229.1;XP_013997230.1	2.32706	-1.02719	0.0166986	0.130554	0.341886	0.700805	0.101291	0.223063	13	36
123725256	XR_006757759	LOC123725256	uncharacterized LOC123725256	lncRNA	.	2.33066	1.05027	4.08499e-05	0.00169878	1.14642	1.93799	0.904366	1.92006	59	163
106568115	XM_014138149	bhmt	betaine-homocysteine methyltransferase	protein_coding	XP_013993624.1	2.33416	7.03055	4.75628e-09	7.02638e-07	6.31094	7.52344	74.674	158.09	3811	10533
106604960	XM_014200140,XM_014200142,XM_014200148,XM_014200152,XM_014200162,XM_014200173,XM_014200184	LOC106604960	cilia- and flagella-associated protein 46, transcript variant X4	protein_coding	XP_014055615.2;XP_014055617.2;XP_014055623.2;XP_014055627.2;XP_014055637.2;XP_014055648.2;XP_014055659.2	2.33746	-0.589118	0.00680446	0.0736041	0.454454	0.901978	0.085958	0.184538	18	50
123725460	XM_045691140,XM_045691141	LOC123725460	mpv17-like protein, transcript variant X1	protein_coding	XP_045547096.1;XP_045547097.1	2.3417	-0.92331	0.0175335	0.133976	0.365114	0.746337	0.272302	0.586151	14	39
106602007	XM_045715929	LOC106602007	4-aminobutyrate aminotransferase, mitochondrial	protein_coding	XP_045571885.1	2.34401	5.28486	7.40004e-09	1.05793e-06	4.60202	5.79661	13.2737	28.2333	1132	3142
106563251	XM_014128668,XM_045689995	LOC106563251	histone-lysine N-methyltransferase Smyd1, transcript variant X1	protein_coding	XP_013984143.1;XP_045545951.1	2.34772	-0.511893	0.00480939	0.0586024	0.47595	0.941665	0.425678	0.944198	19	53
106601288	XM_014193388,XM_014193389	LOC106601288	ribonucleoprotein PTB-binding 1-like, transcript variant X1	protein_coding	XP_014048863.1;XP_014048864.1	2.34772	-0.511893	0.00480939	0.0586024	0.47595	0.941665	0.191251	0.420969	19	53
106605605	XM_045718673,XR_006769946,XR_006769947,XR_006769948,XR_006769949	LOC106605605	intermediate conductance calcium-activated potassium channel protein 4-like, transcript variant X1	protein_coding	XP_045574629.1	2.34772	-0.511893	0.00480939	0.0586024	0.47595	0.941665	0.181035	0.380304	19	53
100286489	NM_001146428	spas2	Spermatogenesis-associated serine-rich protein 2	protein_coding	NP_001139900.1	2.34929	-1.36002	0.0324684	0.195093	0.269874	0.571852	0.464455	1.00435	10	28
100380811	NM_001173933,XM_045696230	gadl1	glutamate decarboxylase like 1	protein_coding	NP_001167404.1;XP_045552186.1	2.34929	-1.36002	0.0324684	0.195093	0.269874	0.571852	0.129393	0.289995	10	28
106565115	XM_014131855,XM_014131856,XM_014131857,XM_014131859,XM_045691501	LOC106565115	DENN domain-containing protein 2D, transcript variant X2	protein_coding	XP_013987330.2;XP_013987331.2;XP_013987332.2;XP_013987334.1;XP_045547457.1	2.34929	-1.36002	0.0324684	0.195093	0.269874	0.571852	0.082595	0.236555	10	28
106576339	XR_006760149	LOC106576339	uncharacterized LOC106576339	lncRNA	.	2.34929	-1.36002	0.0324684	0.195093	0.269874	0.571852	0.376702	0.870919	10	28
106577470	XM_045712981,XM_045712982,XM_045712983,XM_045712984	LOC106577470	B-cell lymphoma 3 protein-like, transcript variant X1	protein_coding	XP_045568937.1;XP_045568938.1;XP_045568939.1;XP_045568940.1	2.34929	-1.36002	0.0324684	0.195093	0.269874	0.571852	0.142842	0.330617	10	28
106591571	XM_045700278,XM_045700279,XM_045700280	LOC106591571	leucine-rich repeat-containing protein 17-like, transcript variant X2	protein_coding	XP_045556234.1;XP_045556235.1;XP_045556236.1	2.34929	-1.36002	0.0324684	0.195093	0.269874	0.571852	0.131209	0.304033	10	28
106592467	gene-LOC106592467	LOC106592467	.	pseudogene	.	2.34929	-1.36002	0.0324684	0.195093	0.269874	0.571852	0.128311	0.283556	10	28
106572444	XM_014146629,XM_045696223	plp2b	proteolipid protein 2b, transcript variant X1	protein_coding	XP_014002104.1;XP_045552179.1	2.35177	0.442544	0.000276795	0.00760586	0.833229	1.50665	0.618896	1.32953	38	106
106565462	XM_014132670,XM_045691618	LOC106565462	retinoic acid receptor gamma-A, transcript variant X2	protein_coding	XP_013988145.1;XP_045547574.1	2.3544	-0.826463	0.0119749	0.106082	0.387973	0.790477	0.265605	0.570711	15	42
106567900	XM_014137772	LOC106567900	schwannomin-interacting protein 1-like	protein_coding	XP_013993247.1	2.3544	-0.826463	0.0119749	0.106082	0.387973	0.790477	0.174216	0.384496	15	42
106583072	XM_014166858,XM_014166861,XM_014166862	LOC106583072	epidermal growth factor receptor kinase substrate 8-like protein 3, transcript variant X2	protein_coding	XP_014022333.2;XP_014022336.2;XP_014022337.2	2.35666	1.52679	7.28313e-06	0.000424708	1.42587	2.31566	1.19192	2.54569	82	229
106602029	XM_045715771,XM_045715772	LOC106602029	peripheral myelin protein 22, transcript variant X2	protein_coding	XP_045571727.1;XP_045571728.1	2.35754	1.6905	4.2316e-06	0.000274638	1.5323	2.45015	2.06684	4.4096	92	257
106592438	XM_045721419,XM_045721420,XM_045721421,XM_045721422	txk	TXK tyrosine kinase, transcript variant X3	protein_coding	XP_045577375.1;XP_045577376.1;XP_045577377.1;XP_045577378.1	2.35851	3.07226	1.06386e-07	1.14997e-05	2.57966	3.67173	3.01549	5.60115	242	676
106579120	XM_014158689	LOC106579120	dickkopf-related protein 3-like	protein_coding	XP_014014164.1	2.35851	-0.133636	0.00171283	0.0292247	0.598609	1.14801	0.346311	0.747975	25	70
106581172	XM_014163049,XM_045703793	LOC106581172	alpha-2-antiplasmin, transcript variant X2	protein_coding	XP_014018524.2;XP_045559749.1	2.36071	6.99663	3.02337e-09	4.62039e-07	6.26615	7.49455	74.4476	159.407	3693	10323
106608860	XR_001329598	LOC106608860	uncharacterized LOC106608860	lncRNA	.	2.36552	-0.735759	0.00826295	0.0840739	0.410475	0.833306	0.153108	0.348813	16	45
106611397	XM_014211567	LOC106611397	uncharacterized LOC106611397	protein_coding	XP_014067042.1	2.3739	1.40765	9.9903e-06	0.000541834	1.3464	2.22206	2.65519	5.76138	75	211
106578982	XM_014158348	LOC106578982	retinol-binding protein 4-B	protein_coding	XP_014013823.1	2.37485	9.81416	1.85075e-09	2.97491e-07	9.06196	10.3082	1161.3	2501.43	25934	72926
106564484	XM_014130599	LOC106564484	zinc finger protein 260-like	protein_coding	XP_013986074.1	2.37534	-0.650462	0.00575891	0.0659988	0.432632	0.8749	0.334618	0.725013	17	48
106583480	XM_014167710	LOC106583480	differentially expressed in FDCP 6 homolog	protein_coding	XP_014023185.1	2.38759	0.129463	0.0005191	0.0123877	0.693415	1.3084	0.519162	1.13694	30	85
106589669	XM_014179922,XM_014179926	LOC106589669	uncharacterized LOC106589669, transcript variant X1	protein_coding	XP_014035397.1;XP_014035401.1	2.38838	2.18489	7.04537e-07	5.89134e-05	1.8693	2.87597	3.19932	7.13841	129	365
106589236	XM_014178959	LOC106589236	uncharacterized LOC106589236	protein_coding	XP_014034434.1	2.38847	0.38265	0.000302024	0.00814754	0.799525	1.47093	0.85546	1.85801	36	102
106565206	XM_014132068	LOC106565206	ellis-van Creveld syndrome protein	protein_coding	XP_013987543.1	2.39191	-0.493745	0.00372542	0.0501963	0.47595	0.954655	0.24565	0.543081	19	54
106583331	XM_014167394,XM_014167395,XM_014167396,XM_014167397,XM_014167398	LOC106583331	engulfment and cell motility protein 2, transcript variant X1	protein_coding	XP_014022869.1;XP_014022870.1;XP_014022871.1;XP_014022872.1;XP_014022873.1	2.39191	-0.493745	0.00372542	0.0501963	0.47595	0.954655	0.191007	0.41807	19	54
106600648	XM_045698583	LOC106600648	zinc finger protein 239-like	protein_coding	XP_045554539.1	2.39214	-0.119711	0.00136121	0.0246664	0.598609	1.15927	0.480847	1.05286	25	71
106611529	XM_014211820	apln	apelin	protein_coding	XP_014067295.1	2.3978	1.54419	4.39489e-06	0.000282869	1.42587	2.33565	0.674733	1.46709	82	233
106583652	XM_045705115	LOC106583652	stathmin-3	protein_coding	XP_045561071.1	2.39895	-0.421379	0.00266326	0.039818	0.497131	0.992938	0.250449	0.565011	20	57
106584532	XM_014169933,XM_014169936,XM_014169937,XM_045706055,XM_045706056	LOC106584532	RNA-binding Raly-like protein, transcript variant X4	protein_coding	XP_014025408.1;XP_014025411.1;XP_014025412.1;XP_045562011.1;XP_045562012.1	2.39918	1.19401	1.73967e-05	0.000852601	1.21194	2.05721	0.794362	1.69987	64	182
123742444	XM_045716862	si:ch211-215c18.3	uncharacterized si:ch211-215c18.3	protein_coding	XP_045572818.1	2.40153	-0.899101	0.0133442	0.114106	0.365114	0.761201	0.174628	0.386616	14	40
106586233	XM_014173279,XM_014173280,XM_014173282,XM_014173284,XM_014173285,XM_014173286,XM_045707767,XM_045707768,XM_045707769,XM_045707770,XM_045707771	LOC106586233	rap guanine nucleotide exchange factor 4, transcript variant X1	protein_coding	XP_014028754.1;XP_014028755.1;XP_014028757.1;XP_014028759.1;XP_014028760.1;XP_014028761.1;XP_045563723.1;XP_045563724.1;XP_045563725.1;XP_045563726.1;XP_045563727.1	2.4064	1.12927	1.57886e-05	0.000792795	1.17299	2.00821	0.714673	1.57652	61	174
106583587	XM_014167949	LOC106583587	rac GTPase-activating protein 1-like	protein_coding	XP_014023424.1	2.41027	-0.803843	0.00913405	0.0895027	0.387973	0.804895	0.162052	0.377887	15	43
106611929	XM_014212602	LOC106611929	5-hydroxytryptamine receptor 4	protein_coding	XP_014068077.2	2.41027	-0.803843	0.00913405	0.0895027	0.387973	0.804895	0.320666	0.730934	15	43
106589796	gene-LOC106589796	LOC106589796	.	pseudogene	.	2.41178	2.23833	4.58798e-07	4.1381e-05	1.90143	2.9263	2.91745	6.37735	133	380
106565246	XM_014132141,XM_014132142	LOC106565246	cilia- and flagella-associated protein 100-like, transcript variant X1	protein_coding	XP_013987616.2;XP_013987617.2	2.41186	0.392354	0.000247672	0.00699997	0.799525	1.47994	0.643662	1.43275	36	103
106603290	XM_014196755,XM_045717024,XM_045717025	LOC106603290	A-kinase anchor protein 1, mitochondrial-like, transcript variant X2	protein_coding	XP_014052230.2;XP_045572980.1;XP_045572981.1	2.41787	2.31411	3.4361e-07	3.19156e-05	1.95599	2.99393	1.32317	2.93666	140	401
106585623	XM_014172046,XM_014172050	LOC106585623	axin-2-like, transcript variant X2	protein_coding	XP_014027521.1;XP_014027525.1	2.4213	-0.163706	0.00145512	0.0258399	0.578876	1.13665	0.208384	0.473456	24	69
106565176	XM_014132019,XM_045691454,XM_045691455	LOC106565176	protein ABHD14A-like, transcript variant X1	protein_coding	XP_013987494.1;XP_045547410.1;XP_045547411.1	2.42172	-1.46661	0.0370978	0.210515	0.245048	0.537729	0.168661	0.493741	9	26
106613925	XM_014216734	LOC106613925	inactive N-acetylated-alpha-linked acidic dipeptidase-like protein 2	protein_coding	XP_014072209.1	2.42172	-1.46661	0.0370978	0.210515	0.245048	0.537729	0.066973	0.148993	9	26
123725615	XM_045692070	LOC123725615	zinc finger protein 2 homolog	protein_coding	XP_045548026.1	2.42172	-1.46661	0.0370978	0.210515	0.245048	0.537729	0.136814	0.299583	9	26
106561998	XM_014126513	LOC106561998	thrombospondin-4-B-like	protein_coding	XP_013981988.1	2.42469	-0.630466	0.00575891	0.0659988	0.432632	0.888503	0.179741	0.413971	17	49
123743431	XM_045720408	LOC123743431	ubiquitin carboxyl-terminal hydrolase 37-like	protein_coding	XP_045576364.1	2.42469	-0.630466	0.00575891	0.0659988	0.432632	0.888503	0.362356	0.79422	17	49
106571433	XM_014144523,XM_045695722	LOC106571433	inositol-trisphosphate 3-kinase B-like, transcript variant X1	protein_coding	XP_013999998.1;XP_045551678.1	2.42577	-0.105922	0.00108016	0.0210225	0.598609	1.17045	0.170959	0.392488	25	72
106574039	XM_014149554	LOC106574039	T-cell acute lymphocytic leukemia protein 1 homolog	protein_coding	XP_014005029.1	2.42577	-0.105922	0.00108016	0.0210225	0.598609	1.17045	0.374792	0.855862	25	72
106568337	XM_014138596	LOC106568337	beta-1,3-galactosyl-O-glycosyl-glycoprotein beta-1,6-N-acetylglucosaminyltransferase 4-like	protein_coding	XP_013994071.1	2.43279	-1.32716	0.023845	0.161728	0.269874	0.588616	0.146974	0.354977	10	29
123741844	XM_045716062	LOC123741844	uncharacterized LOC123741844	protein_coding	XP_045572018.1	2.43279	-1.32716	0.023845	0.161728	0.269874	0.588616	0.190808	0.423226	10	29
106564485	XM_014130605	LOC106564485	transmembrane protein 119	protein_coding	XP_013986080.2	2.43373	0.00310401	0.000762355	0.0164012	0.637282	1.23576	0.417986	0.927189	27	78
106582855	XR_001323391	LOC106582855	uncharacterized LOC106582855	lncRNA	.	2.43524	0.401993	0.000202944	0.00596205	0.799525	1.4889	1.60326	3.63262	36	104
106608544	XM_014206500,XM_014206501,XM_014206502,XM_014206503,XM_014206505	LOC106608544	protocadherin-7-like, transcript variant X1	protein_coding	XP_014061975.2;XP_014061976.2;XP_014061977.2;XP_014061978.2;XP_014061980.2	2.43719	1.18762	9.82782e-06	0.000533955	1.19907	2.05721	0.298705	0.666571	63	182
123726771	XM_045694769	LOC123726771	uncharacterized LOC123726771	protein_coding	XP_045550725.1	2.44186	-1.20012	0.0155637	0.124942	0.294279	0.637769	0.285447	0.634178	11	32
123743480	gene-LOC123743480	LOC123743480	.	pseudogene	.	2.44928	0.244166	0.000247954	0.00699997	0.729659	1.38717	1.09289	2.43406	32	93
106606055	XM_045698290,XM_045698299	LOC106606055	BCL2/adenovirus E1B 19 kDa protein-interacting protein 2-like, transcript variant X1	protein_coding	XP_045554246.1;XP_045554255.1	2.44944	-1.08346	0.013932	0.117356	0.318279	0.685302	0.142276	0.331826	12	35
106571314	XM_014144239	LOC106571314	monocarboxylate transporter 10-like	protein_coding	XP_013999714.1	2.45273	4.76466	2.01602e-09	3.22387e-07	4.06313	5.30559	6.43968	14.3241	764	2219
106609563	XM_014208500,XM_045722205	LOC106609563	inhibitor of nuclear factor kappa-B kinase-interacting protein-like, transcript variant X1	protein_coding	XP_014063975.1;XP_045578161.1	2.45586	-0.975597	0.00931543	0.0904515	0.341886	0.731319	0.148273	0.357673	13	38
106574307	gene-LOC106574307	LOC106574307	.	pseudogene	.	2.46137	-0.875305	0.0101184	0.095209	0.365114	0.775913	0.12579	0.292243	14	41
106589473	XM_014179502	si:ch211-250n8.1	uncharacterized si:ch211-250n8.1	protein_coding	XP_014034977.2	2.46137	-0.875305	0.0101184	0.095209	0.365114	0.775913	0.365162	0.804581	14	41
123728120	XM_045698711,XM_045698712	LOC123728120	uncharacterized LOC123728120, transcript variant X1	protein_coding	XP_045554667.1;XP_045554668.1	2.46137	-0.875305	0.0101184	0.095209	0.365114	0.775913	0.22186	0.506198	14	41
106604216	XM_045717883,XM_045717884,XR_006769822,XR_006769823	LOC106604216	glutamate receptor 3-like, transcript variant X4	protein_coding	XP_045573839.1;XP_045573840.1	2.46718	2.48009	1.07643e-07	1.15952e-05	2.06639	3.14889	0.977347	2.2688	155	453
123728349	XR_006760235	LOC123728349	5.8S ribosomal RNA	rRNA	.	2.46936	2.27302	1.88282e-07	1.89032e-05	1.90935	2.96533	37.0176	83.5166	134	392
100194472	NM_001139562	hoxa5aa	homeobox protein HoxA5aa	protein_coding	NP_001133034.1	2.47404	-0.610752	0.00441553	0.0552574	0.432632	0.901978	0.495302	1.13102	17	50
106610127	XM_014209298	LOC106610127	zinc finger protein 629-like	protein_coding	XP_014064773.2	2.47404	-0.610752	0.00441553	0.0552574	0.432632	0.901978	0.294936	0.665612	17	50
106571352	XM_014144325	LOC106571352	protein LEG1 homolog	protein_coding	XP_013999800.2	2.47521	9.11624	3.28481e-10	6.32947e-08	8.32352	9.62839	272.66	612.136	15525	45501
106590035	XM_014180527	LOC106590035	homeobox even-skipped homolog protein 2-like	protein_coding	XP_014036002.1	2.47707	2.93241	2.85185e-08	3.5819e-06	2.42247	3.56141	1.36402	3.07388	212	622
106587562	XM_014176068,XM_045708349	LOC106587562	thrombospondin type-1 domain-containing protein 4-like, transcript variant X1	protein_coding	XP_014031543.1;XP_045564305.1	2.47733	-0.532415	0.00311624	0.0443667	0.454454	0.941665	0.249157	0.664213	18	53
106586020	XM_045707389,XM_045707390,XM_045707391	LOC106586020	fas apoptotic inhibitory molecule 1, transcript variant X2	protein_coding	XP_045563345.1;XP_045563346.1;XP_045563347.1	2.49303	-0.0787427	0.0006773	0.0149815	0.598609	1.19255	0.460407	1.07106	25	74
106585437	XM_014171631	LOC106585437	CCN family member 1-like	protein_coding	XP_014027106.1	2.49568	0.857723	2.2109e-05	0.00103452	1.00572	1.81517	0.828414	1.89696	49	145
106562360	XM_014127188,XM_014127189	LOC106562360	transmembrane protein 41B-like, transcript variant X1	protein_coding	XP_013982663.1;XP_013982664.1	2.50897	-1.75002	0.048953	0.246698	0.194076	0.448714	0.211669	0.516897	7	21
106581080	XM_014162793	LOC106581080	C5a anaphylatoxin chemotactic receptor 1	protein_coding	XP_014018268.1	2.50897	-1.75002	0.048953	0.246698	0.194076	0.448714	0.146797	0.331339	7	21
106589752	XM_014180069,XM_014180070	kcnk1b	potassium channel, subfamily K, member 1b, transcript variant X2	protein_coding	XP_014035544.1;XP_014035545.1	2.50897	-1.75002	0.048953	0.246698	0.194076	0.448714	0.055679	0.140216	7	21
106590915	XM_045701927	LOC106590915	neurotrypsin	protein_coding	XP_045557883.1	2.50897	-1.75002	0.048953	0.246698	0.194076	0.448714	0.03752	0.086019	7	21
106604264	XM_014198749	LOC106604264	actin cytoskeleton-regulatory complex protein SLA1-like	protein_coding	XP_014054224.2	2.50897	-1.75002	0.048953	0.246698	0.194076	0.448714	0.248899	0.572927	7	21
123744625	XM_045723690	LOC123744625	uncharacterized LOC123744625	protein_coding	XP_045579646.1	2.50897	-1.75002	0.048953	0.246698	0.194076	0.448714	0.125732	0.331209	7	21
106566753	XM_014135115	fbxw5	F-box and WD repeat domain containing 5	protein_coding	XP_013990590.1	2.50998	0.680394	5.04103e-05	0.00200241	0.914197	1.68871	0.848982	1.95522	43	128
100380564	NM_001173849,XM_014134499,XM_014134500,XM_014134501,XM_045692219	ptn7	Tyrosine-protein phosphatase non-receptor type 7	protein_coding	NP_001167320.1;XP_013989974.1;XP_013989975.1;XP_013989976.1;XP_045548175.1	2.51201	-1.58174	0.0425388	0.2275	0.219787	0.502779	0.113666	0.319252	8	24
106564180	XM_014130221	sgsm1b	small G protein signaling modulator 1b	protein_coding	XP_013985696.1	2.51201	-1.58174	0.0425388	0.2275	0.219787	0.502779	0.060682	0.14696	8	24
106569467	XM_014140842,XM_014140843	LOC106569467	leukocyte cell-derived chemotaxin 1, transcript variant X2	protein_coding	XP_013996317.2;XP_013996318.2	2.51201	-1.58174	0.0425388	0.2275	0.219787	0.502779	0.186185	0.431972	8	24
106571327	XM_014144267,XR_001320909,XR_006759158	LOC106571327	probable G-protein coupled receptor 63, transcript variant X1	protein_coding	XP_013999742.1	2.51438	-1.43121	0.026994	0.174284	0.245048	0.554892	0.144465	0.409884	9	27
106573397	XM_014148410,XM_014148411	LOC106573397	ETS homologous factor-like, transcript variant X1	protein_coding	XP_014003885.1;XP_014003886.1	2.51438	-1.43121	0.026994	0.174284	0.245048	0.554892	0.190658	0.435392	9	27
106612702	XM_014214128	LOC106612702	uncharacterized LOC106612702	protein_coding	XP_014069603.2	2.51438	-1.43121	0.026994	0.174284	0.245048	0.554892	0.083517	0.18665	9	27
123725578	XM_045691970,XM_045691971,XM_045691972	LOC123725578	transcription cofactor vestigial-like protein 4, transcript variant X2	protein_coding	XP_045547926.1;XP_045547927.1;XP_045547928.1	2.51438	-1.43121	0.026994	0.174284	0.245048	0.554892	0.183315	0.426602	9	27
106582697	XM_014166054,XM_014166142	LOC106582697	zinc finger and BTB domain-containing protein 18.2, transcript variant X1	protein_coding	XP_014021529.1;XP_014021617.1	2.51629	-1.29505	0.0174197	0.133303	0.269874	0.605187	0.067348	0.168603	10	30
106603580	XM_014197441	rnasekb	ribonuclease, RNase K b	protein_coding	XP_014052916.1	2.51629	-1.29505	0.0174197	0.133303	0.269874	0.605187	0.364406	0.828792	10	30
106571377	XR_001320919	LOC106571377	uncharacterized LOC106571377	lncRNA	.	2.51915	-1.05638	0.0103064	0.096025	0.318279	0.700805	0.156375	0.363002	12	36
106610737	XM_014210262	spata17	spermatogenesis associated 17	protein_coding	XP_014065737.1	2.51915	-1.05638	0.0103064	0.096025	0.318279	0.700805	0.378052	0.848906	12	36
123743377	XR_006770119	LOC123743377	uncharacterized LOC123743377	lncRNA	.	2.51915	-1.05638	0.0103064	0.096025	0.318279	0.700805	0.063011	0.154674	12	36
106568423	XM_014138742	LOC106568423	procollagen galactosyltransferase 2	protein_coding	XP_013994217.1	2.52203	-0.759671	0.00526378	0.0622326	0.387973	0.833306	0.189346	0.454795	15	45
106568453	XM_045692225,XM_045692230,XM_045692233,XM_045692234,XM_045692237,XM_045692240,XM_045692241	LOC106568453	seizure 6-like protein, transcript variant X1	protein_coding	XP_045548181.1;XP_045548186.1;XP_045548189.1;XP_045548190.1;XP_045548193.1;XP_045548196.1;XP_045548197.1	2.52203	-0.759671	0.00526378	0.0622326	0.387973	0.833306	0.101266	0.232041	15	45
106582948	XM_014166591	LOC106582948	guanylin	protein_coding	XP_014022066.1	2.52203	-0.759671	0.00526378	0.0622326	0.387973	0.833306	0.626922	1.45785	15	45
106609188	XM_014207699,XM_014207700	LOC106609188	cGMP-inhibited 3',5'-cyclic phosphodiesterase A, transcript variant X2	protein_coding	XP_014063174.1;XP_014063175.1	2.52275	-0.673019	0.00366341	0.0496072	0.410475	0.8749	0.147986	0.345287	16	48
106576051	XM_014152885,XM_014152886	LOC106576051	myoD family inhibitor domain-containing protein-like, transcript variant X2	protein_coding	XP_014008360.1;XP_014008361.1	2.52492	-0.370895	0.00123242	0.0230877	0.497131	1.03023	0.228366	0.548209	20	60
106604707	XM_014199638,XM_014199639	LOC106604707	serine protease 23, transcript variant X1	protein_coding	XP_014055113.1;XP_014055114.1	2.52533	-0.304359	0.00115793	0.0220383	0.518006	1.06658	0.262306	0.602684	21	63
100195921	NM_001140950	ap4s1	adaptor related protein complex 4 subunit sigma 1	protein_coding	NP_001134422.1	2.52636	-0.121474	0.000715667	0.0157128	0.578876	1.17045	1.23014	2.89675	24	72
106613524	XM_014215869	LOC106613524	transmembrane protein 47	protein_coding	XP_014071344.1	2.5285	0.360283	0.000145525	0.00466387	0.765015	1.47093	0.524569	1.20853	34	102
106600539	XM_014191965	LOC106600539	gamma-aminobutyric acid receptor subunit beta-1	protein_coding	XP_014047440.1	2.53256	2.57005	4.01282e-08	4.86287e-06	2.11516	3.23925	1.36602	3.14357	162	486
106577654	XM_014155964	si:dkey-19b23.8	uncharacterized si:dkey-19b23.8	protein_coding	XP_014011439.1	2.54726	0.878513	1.31226e-05	0.000683059	1.00572	1.83638	0.649641	1.50522	49	148
106568567	XM_014139008	LOC106568567	UDP-glucuronosyltransferase 2A1	protein_coding	XP_013994483.1	2.55204	5.32003	2.24506e-10	4.46464e-08	4.5523	5.86615	16.1646	37.4256	1092	3300
106605954	XM_014201974,XM_045719002,XM_045719003	LOC106605954	sperm acrosome membrane-associated protein 4-like, transcript variant X2	protein_coding	XP_014057449.1;XP_045574958.1;XP_045574959.1	2.55325	0.370137	0.000118334	0.00393048	0.765015	1.47994	0.594589	1.30802	34	103
106581541	XM_045704107,XM_045704108,XM_045704109	LOC106581541	high affinity cationic amino acid transporter 1-like, transcript variant X3	protein_coding	XP_045560063.1;XP_045560064.1;XP_045560065.1	2.55514	0.242699	0.000134283	0.0043795	0.711651	1.39672	0.386277	0.890109	31	94
106604042	XM_014198383	sod1	superoxide dismutase 1, soluble	protein_coding	XP_014053858.1	2.5572	1.89167	2.56286e-07	2.45394e-05	1.61213	2.64706	3.38358	7.87501	100	303
106605461	gene-LOC106605461	LOC106605461	.	pseudogene	.	2.55926	0.00144513	0.000403177	0.0102355	0.618075	1.24637	0.335893	0.797307	26	79
106572590	XM_014146912	LOC106572590	zinc finger and BTB domain-containing protein 39	protein_coding	XP_014002387.1	2.56259	-0.165507	0.000756638	0.0163462	0.55887	1.14801	0.265871	0.619399	23	70
106590522	XM_045711039,XM_045711040	slc7a14b	solute carrier family 7 member 14b, transcript variant X1	protein_coding	XP_045566995.1;XP_045566996.1	2.56875	0.703906	2.89685e-05	0.00127836	0.914197	1.71185	0.305668	0.718936	43	131
106583873	XM_014168490,XM_014168491,XM_045706079,XM_045706080,XM_045706081	LOC106583873	uncharacterized LOC106583873, transcript variant X2	protein_coding	XP_014023965.1;XP_014023966.1;XP_045562035.1;XP_045562036.1;XP_045562037.1	2.56931	1.30707	2.21564e-06	0.00015948	1.23734	2.16732	0.613857	1.38687	66	201
106584567	XM_014170004	LOC106584567	peroxisomal succinyl-coenzyme A thioesterase	protein_coding	XP_014025479.2	2.57273	-0.572136	0.00257631	0.0391204	0.432632	0.928557	0.43872	1.02003	17	52
106595952	XM_045704815	LOC106595952	armadillo repeat-containing protein 8-like	protein_coding	XP_045560771.1	2.57516	-0.652714	0.00366341	0.0496072	0.410475	0.888503	0.204906	0.500509	16	49
106566830	XM_014135281,XM_014135282,XM_014135283	slc38a5b	solute carrier family 38 member 5b, transcript variant X2	protein_coding	XP_013990756.1;XP_013990757.1;XP_013990758.1	2.58229	0.253397	0.000107786	0.00367394	0.711651	1.4062	0.47317	1.11875	31	95
106568984	XR_001320426	LOC106568984	uncharacterized LOC106568984	lncRNA	.	2.58887	-1.02983	0.00759456	0.0790625	0.318279	0.716142	0.403972	0.979059	12	37
106576192	XM_014153182	LOC106576192	6-phosphofructo-2-kinase/fructose-2,6-bisphosphatase 3-like	protein_coding	XP_014008657.1	2.58887	-1.02983	0.00759456	0.0790625	0.318279	0.716142	0.13841	0.325901	12	37
106580438	XM_014161502,XM_014161522	LOC106580438	2,4-dienoyl-CoA reductase [(3E)-enoyl-CoA-producing], mitochondrial-like, transcript variant X1	protein_coding	XP_014016977.1;XP_014016997.1	2.58887	-1.02983	0.00759456	0.0790625	0.318279	0.716142	0.183876	0.440726	12	37
106582394	XM_014165467	mrasa	muscle RAS oncogene homolog a	protein_coding	XP_014020942.1	2.58887	-1.02983	0.00759456	0.0790625	0.318279	0.716142	0.198535	0.469079	12	37
106604687	XM_014199594,XM_014199595,XM_014199596,XM_014199597,XM_014199598,XM_045718103	nocta	nocturnin a, transcript variant X1	protein_coding	XP_014055069.1;XP_014055070.1;XP_014055071.1;XP_014055072.1;XP_014055073.1;XP_045574059.1	2.59051	2.70385	1.24702e-08	1.69677e-06	2.20157	3.36864	3.21465	7.68618	175	537
123726733	XR_006758855	LOC123726733	uncharacterized LOC123726733	lncRNA	.	2.5916	0.0141078	0.00031911	0.00851224	0.618075	1.25689	0.492419	1.16483	26	80
100380834	NM_001173956	atp1b4	ATPase Na+/K+ transporting subunit beta 4	protein_coding	NP_001167427.1	2.59979	-1.26366	0.0126641	0.110452	0.269874	0.62157	0.158087	0.399768	10	31
106565457	XM_014132656	LOC106565457	zinc finger protein Gfi-1b	protein_coding	XP_013988131.2	2.59979	-1.26366	0.0126641	0.110452	0.269874	0.62157	0.209159	0.52151	10	31
100195399	NM_001140428	LOC100195399	family with sequence similarity 43 member A	protein_coding	NP_001133900.1	2.60162	0.841579	1.11627e-05	0.000591969	0.97585	1.81517	0.999446	2.40229	47	145
106581915	XR_001323199	LOC106581915	uncharacterized LOC106581915	lncRNA	.	2.60533	-0.273162	0.000693457	0.0152901	0.518006	1.09032	0.198549	0.471407	21	65
100380757	XM_014207886,XM_014207887,XM_014207888	pfkfb3	6-phosphofructo-2-kinase/fructose-2,6-biphosphatase 3, transcript variant X2	protein_coding	XP_014063361.1;XP_014063362.1;XP_014063363.1	2.60704	-1.39669	0.0195301	0.143805	0.245048	0.571852	0.102751	0.255846	9	28
123744587	XR_006770919	LOC123744587	uncharacterized LOC123744587	lncRNA	.	2.60704	-1.39669	0.0195301	0.143805	0.245048	0.571852	0.179235	0.449941	9	28
106573118	XM_014147827	LOC106573118	caveolin-2	protein_coding	XP_014003302.1	2.6074	3.66736	9.32767e-10	1.61661e-07	3.0026	4.27003	6.76608	16.0121	341	1053
106594578	XM_045710432,XM_045710434	LOC106594578	perforin-1-like, transcript variant X1	protein_coding	XP_045566388.1;XP_045566390.1	2.60937	3.58132	1.05442e-09	1.81728e-07	2.92658	4.18852	4.27531	10.1409	321	992
106588368	XM_014177276,XM_045709630,XM_045709631	LOC106588368	zinc fingers and homeoboxes protein 2, transcript variant X1	protein_coding	XP_014032751.1;XP_045565586.1;XP_045565587.1	2.61283	-0.406367	0.00100613	0.0199063	0.47595	1.01791	0.222271	0.525847	19	59
123732925	XM_045712245	LOC123732925	gastrula zinc finger protein XlCGF49.1-like	protein_coding	XP_045568201.1	2.61609	-1.54338	0.0306351	0.188383	0.219787	0.52036	0.364481	0.899866	8	25
100286631	NM_001146570,XM_045695204,XM_045695205,XM_045695206,XM_045695207	ube2t	ubiquitin-conjugating enzyme E2T (putative)	protein_coding	NP_001140042.1;XP_045551160.1;XP_045551161.1;XP_045551162.1;XP_045551163.1	2.61639	1.16739	2.47471e-06	0.000174882	1.14642	2.06322	2.30664	5.6629	59	183
123727955	XR_006759915	LOC123727955	5.8S ribosomal RNA	rRNA	.	2.62093	2.42718	2.08573e-08	2.70735e-06	1.97876	3.12324	39.5162	94.6089	143	444
106598436	XM_014189476,XM_014189484,XM_045714493,XM_045714494,XM_045714495	LOC106598436	tyrosine-protein kinase JAK1, transcript variant X4	protein_coding	XP_014044951.2;XP_014044959.2;XP_045570449.1;XP_045570450.1;XP_045570451.1	2.62407	1.63628	3.00787e-07	2.82767e-05	1.42587	2.44095	0.837001	2.00745	82	255
106571128	XM_014143836	LOC106571128	uncharacterized LOC106571128	protein_coding	XP_013999311.1	2.6246	8.095	2.65412e-11	6.2854e-09	7.24642	8.63264	334.289	795.813	7333	22789
106589901	XM_014180326	LOC106589901	uncharacterized LOC106589901	protein_coding	XP_014035801.1	2.62757	-0.632699	0.00277865	0.0409077	0.410475	0.901978	0.409964	1.02402	16	50
106561890	XM_014126190	syt14a	synaptotagmin XIVa	protein_coding	XP_013981665.2	2.62768	-1.70689	0.048953	0.246698	0.194076	0.466962	0.10181	0.276063	7	22
106568049	XM_014138049	glra4b	glycine receptor, alpha 4b	protein_coding	XP_013993524.2	2.62768	-1.70689	0.048953	0.246698	0.194076	0.466962	0.136106	0.352911	7	22
106578725	XR_006760293	LOC106578725	uncharacterized LOC106578725	lncRNA	.	2.62768	-1.70689	0.048953	0.246698	0.194076	0.466962	0.219223	0.517994	7	22
106579482	XM_014159429	LOC106579482	vasoactive intestinal polypeptide receptor 2-like	protein_coding	XP_014014904.1	2.62768	-1.70689	0.048953	0.246698	0.194076	0.466962	0.130933	0.355414	7	22
106613892	XM_045687571	LOC106613892	cytosolic carboxypeptidase 6	protein_coding	XP_045543527.1	2.62768	-1.70689	0.048953	0.246698	0.194076	0.466962	0.078546	0.203554	7	22
106563688	XM_014129489,XM_045690116,XM_045690117	hif1al2	hypoxia inducible factor 1 subunit alpha, like 2, transcript variant X1	protein_coding	XP_013984964.2;XP_045546072.1;XP_045546073.1	2.63143	-0.0804702	0.00034774	0.00914233	0.578876	1.20348	0.361738	0.891913	24	75
106575212	XM_014151570,XM_014151571	LOC106575212	CCR4-NOT transcription complex subunit 9-like, transcript variant X1	protein_coding	XP_014007045.1;XP_014007046.1	2.63657	0.274552	6.92915e-05	0.00259304	0.711651	1.42499	0.722005	1.80461	31	97
106608992	XM_014207309	LOC106608992	purine nucleoside phosphorylase-like	protein_coding	XP_014062784.1	2.63843	5.77023	4.01475e-11	8.96039e-09	4.95284	6.32337	34.9773	83.7514	1457	4552
106590651	XM_014181786	LOC106590651	TLC domain-containing protein 4-B-like	protein_coding	XP_014037261.1	2.63936	2.57705	9.50845e-09	1.31688e-06	2.08749	3.26033	1.413	3.39276	158	494
106561197	XM_014124887	LOC106561197	cholesterol 25-hydroxylase-like protein 1, member 1	protein_coding	XP_013980362.1	2.64088	-0.806248	0.00432459	0.0545745	0.365114	0.819171	0.332413	0.836751	14	44
106596614	gene-LOC106596614	LOC106596614	.	pseudogene	.	2.64088	-0.806248	0.00432459	0.0545745	0.365114	0.819171	0.216984	0.51797	14	44
106599725	XM_014191028,XM_014191030,XM_045714718	LOC106599725	phosphatase and actin regulator 1-like, transcript variant X3	protein_coding	XP_014046503.1;XP_014046505.1;XP_045570674.1	2.64088	-0.806248	0.00432459	0.0545745	0.365114	0.819171	0.124392	0.310997	14	44
106560576	XM_014123587,XM_014123588	nr2f6b	nuclear receptor subfamily 2, group F, member 6b, transcript variant X2	protein_coding	XP_013979062.1;XP_013979063.1	2.64946	1.29521	1.20657e-06	9.50035e-05	1.21194	2.16732	0.453336	1.1042	64	201
106583098	XM_014166915,XM_045705602	LOC106583098	neuroblastoma suppressor of tumorigenicity 1-like, transcript variant X2	protein_coding	XP_014022390.1;XP_045561558.1	2.65858	-1.00376	0.00557603	0.0648127	0.318279	0.731319	0.237093	0.677662	12	38
100194600	NM_001139685	LOC100194600	betaine-homocysteine methyltransferase	protein_coding	NP_001133157.1	2.65954	7.06417	1.73192e-11	4.27723e-09	6.21153	7.61053	78.62	189.667	3554	11192
106580731	XM_014162074,XM_014162076	LOC106580731	protein YIF1B, transcript variant X2	protein_coding	XP_014017549.2;XP_014017551.2	2.66982	-1.11378	0.00607118	0.0683629	0.294279	0.685302	0.146413	0.417286	11	35
106602937	XM_014195961	LOC106602937	arylsulfatase I	protein_coding	XP_014051436.1	2.66982	-1.11378	0.00607118	0.0683629	0.294279	0.685302	0.081835	0.211037	11	35
106602797	XM_014195652,XM_014195653,XM_045716756	LOC106602797	uncharacterized LOC106602797, transcript variant X1	protein_coding	XP_014051127.1;XP_014051128.1;XP_045572712.1	2.67143	-0.534553	0.0014896	0.0262796	0.432632	0.954655	0.399213	1.02415	17	54
106611047	XM_014210876	LOC106611047	transforming growth factor beta-3 proprotein	protein_coding	XP_014066351.1	2.67344	1.0385	3.31869e-06	0.000224305	1.06366	1.97033	0.84533	2.06353	53	168
106611197	XM_014211162	LOC106611197	ankyrin repeat domain-containing protein 9	protein_coding	XP_014066637.1	2.67399	2.25593	1.84888e-08	2.42838e-06	1.83644	2.97811	3.52485	8.57386	125	396
106613014	XM_045724636	LOC106613014	endothelial cell-selective adhesion molecule	protein_coding	XP_045580592.1	2.67705	1.74105	1.40173e-07	1.45925e-05	1.48006	2.53476	1.36127	3.30868	87	276
123728752	XR_006760505	LOC123728752	uncharacterized LOC123728752	lncRNA	.	2.67998	-0.612966	0.00210254	0.0338296	0.410475	0.915329	0.252767	0.629114	16	51
106565101	XM_014131825,XM_045691510,XM_045691511,XM_045691512	LOC106565101	uncharacterized LOC106565101, transcript variant X4	protein_coding	XP_013987300.1;XP_045547466.1;XP_045547467.1;XP_045547468.1	2.68181	0.959748	3.24555e-06	0.000220402	1.02042	1.91159	0.176768	0.438364	50	159
106589464	XM_014179487,XM_045710437,XM_045710438,XM_045710439,XM_045710440	LOC106589464	cytochrome b-245 chaperone 1 homolog, transcript variant X5	protein_coding	XP_014034962.1;XP_045566393.1;XP_045566394.1;XP_045566395.1;XP_045566396.1	2.68328	-1.23297	0.00916578	0.0895591	0.269874	0.637769	0.167689	0.548537	10	32
106592643	XM_045713272	LOC106592643	platelet-derived growth factor subunit B	protein_coding	XP_045569228.1	2.68328	-1.23297	0.00916578	0.0895591	0.269874	0.637769	0.202172	0.502247	10	32
106609946	XM_014209012	LOC106609946	coiled-coil domain-containing protein 86	protein_coding	XP_014064487.1	2.68328	-1.23297	0.00916578	0.0895591	0.269874	0.637769	0.369688	0.904944	10	32
106580745	XM_014162108	LOC106580745	5'-3' exonuclease PLD3	protein_coding	XP_014017583.1	2.68958	1.62682	1.72057e-07	1.76745e-05	1.4036	2.44095	1.24933	3.04879	80	255
106608669	XM_014206761,XM_014206762,XM_045721586,XR_006770569	LOC106608669	G protein pathway suppressor 2-like, transcript variant X2	protein_coding	XP_014062236.2;XP_014062237.2;XP_045577542.1	2.68966	-0.695916	0.00225486	0.0355992	0.387973	0.8749	0.359946	0.926117	15	48
106561590	XM_014125697	rassf9	Ras association domain family member 9	protein_coding	XP_013981172.2	2.69125	0.876442	4.5531e-06	0.000290639	0.97585	1.85035	0.918422	2.25889	47	150
106563757	XM_014129599	LOC106563757	glutamine--fructose-6-phosphate aminotransferase [isomerizing] 2-like	protein_coding	XP_013985074.1	2.69517	1.47961	2.78567e-07	2.65091e-05	1.31095	2.32068	0.93413	2.29321	72	230
100286515	NM_001146454	efhd1	EF-hand domain family, member D1	protein_coding	NP_001139926.1	2.6997	-1.363	0.0140563	0.117586	0.245048	0.588616	0.241102	0.63487	9	29
106582125	gene-LOC106582125	LOC106582125	.	pseudogene	.	2.6997	-1.363	0.0140563	0.117586	0.245048	0.588616	0.18181	0.468474	9	29
106566399	XM_014134387	LOC106566399	matrix metalloproteinase-9-like	protein_coding	XP_013989862.1	2.70039	1.79828	8.16659e-08	9.11339e-06	1.51163	2.58575	1.2857	3.16436	90	288
106581203	XM_014163106	diabloa	diablo, IAP-binding mitochondrial protein a	protein_coding	XP_014018581.1	2.70926	7.32518	6.98291e-12	1.85444e-09	6.45016	7.87763	121.341	298.171	4202	13480
123743267	XR_006770075	LOC123743267	small nucleolar RNA U85	snoRNA	.	2.71194	2.44265	6.44855e-09	9.34829e-07	1.96362	3.14889	21.5416	53.2925	141	453
106583292	XM_014167329	LOC106583292	bcl-2-modifying factor-like	protein_coding	XP_014022804.1	2.71405	0.113085	9.5372e-05	0.00334319	0.637282	1.3285	1.14516	2.85353	27	87
100195881	NM_001140910	hxb7a	Homeobox protein Hox-B7a	protein_coding	NP_001134382.1	2.72017	-1.50605	0.0219259	0.154452	0.219787	0.537729	0.250557	0.636615	8	26
106582913	XM_014166537,XM_014166538,XM_045705484	LOC106582913	dysbindin-like, transcript variant X1	protein_coding	XP_014022012.1;XP_014022013.1;XP_045561440.1	2.72017	-1.50605	0.0219259	0.154452	0.219787	0.537729	0.229124	0.598211	8	26
100136435	NM_001123569,XM_045709163	LOC100136435	serum lectin isoform 1 precursor	protein_coding	NP_001117041.1;XP_045565119.1	2.72053	2.32996	9.36178e-09	1.30825e-06	1.8774	3.04947	6.1895	15.1012	130	419
106565525	XM_014132758,XM_045691662	LOC106565525	uncharacterized LOC106565525, transcript variant X1	protein_coding	XP_013988233.1;XP_045547618.1	2.72117	1.27807	5.39179e-07	4.71182e-05	1.18609	2.16173	1.33641	3.31311	62	200
106571149	XM_014143884,XM_045695584	LOC106571149	complement C1q-like protein 2, transcript variant X2	protein_coding	XP_013999359.2;XP_045551540.1	2.72305	7.24608	5.61112e-12	1.52696e-09	6.36667	7.80081	113.36	280.092	3963	12778
106581805	XM_014164138,XM_045704465,XM_045704466,XM_045704467,XR_001323174	LOC106581805	sodium-driven chloride bicarbonate exchanger-like, transcript variant X5	protein_coding	XP_014019613.1;XP_045560421.1;XP_045560422.1;XP_045560423.1	2.72829	-0.978175	0.00408027	0.0530076	0.318279	0.746337	0.076614	0.190695	12	39
106586875	gene-LOC106586875	LOC106586875	.	pseudogene	.	2.72829	-0.978175	0.00408027	0.0530076	0.318279	0.746337	0.246458	0.63039	12	39
106609916	gene-LOC106609916	LOC106609916	.	pseudogene	.	2.72829	-0.978175	0.00408027	0.0530076	0.318279	0.746337	0.113619	0.302669	12	39
123729248	XM_045703529,XM_045703530	LOC123729248	prostacyclin receptor-like, transcript variant X2	protein_coding	XP_045559485.1;XP_045559486.1	2.72829	-0.978175	0.00408027	0.0530076	0.318279	0.746337	0.128389	0.318051	12	39
100195428	NM_001140457	mmp9	matrix metalloproteinase 9	protein_coding	NP_001133929.1	2.73637	1.94768	3.31936e-08	4.07022e-06	1.60239	2.71734	1.46562	3.6581	99	321
106565094	XM_014131780,XM_014131781	LOC106565094	contactin-2-like, transcript variant X1	protein_coding	XP_013987255.1;XP_013987256.1	2.7365	-0.0406255	0.000213665	0.00619489	0.578876	1.23576	0.119847	0.299353	24	78
106590538	XM_045710673,XR_006762696	LOC106590538	lipocalin, transcript variant X2	protein_coding	XP_045566629.1	2.74255	9.76574	3.07776e-12	8.75976e-10	8.86473	10.3183	974.262	2423.57	22614	73436
106586139	XM_014173034	LOC106586139	complement C3	protein_coding	XP_014028509.2	2.74492	11.6243	2.83426e-12	8.21751e-10	10.7202	12.1764	676.995	1685.49	81960	266384
106568924	XM_014139761,XM_014139762	LOC106568924	T-cell acute lymphocytic leukemia protein 1-like, transcript variant X1	protein_coding	XP_013995236.2;XP_013995237.2	2.74581	-1.08614	0.00607118	0.0683629	0.294279	0.700805	0.139094	0.380034	11	36
106587218	XM_014175394,XM_014175401,XM_045706747	LOC106587218	uncharacterized LOC106587218, transcript variant X2	protein_coding	XP_014030869.1;XP_014030876.1;XP_045562703.1	2.74581	-1.08614	0.00607118	0.0683629	0.294279	0.700805	0.184217	0.477386	11	36
100196197	NM_001141226	zgc:110716	bicaudal C homolog 1-A	protein_coding	NP_001134698.1	2.74639	-1.66504	0.0348449	0.202585	0.194076	0.484982	0.308878	0.818506	7	23
106579006	XM_014158396	LOC106579006	V-set and transmembrane domain-containing protein 4	protein_coding	XP_014013871.1	2.74639	-1.66504	0.0348449	0.202585	0.194076	0.484982	0.129084	0.329267	7	23
106608627	XM_045721607	LOC106608627	NXPE family member 3	protein_coding	XP_045577563.1	2.75968	0.228969	4.57306e-05	0.00185694	0.674945	1.4062	0.560406	1.43645	29	95
106566605	XM_014134773,XM_014134779,XM_014134783,XM_014134791	LOC106566605	coiled-coil domain-containing protein 152, transcript variant X2	protein_coding	XP_013990248.1;XP_013990254.1;XP_013990258.1;XP_013990266.1	2.76055	-0.76203	0.00241842	0.037408	0.365114	0.847305	0.29936	0.856602	14	46
106573119	XM_014147828	LOC106573119	caveolin-1-like	protein_coding	XP_014003303.1	2.76178	2.66029	1.65072e-09	2.69528e-07	2.11516	3.35155	2.77676	6.95274	162	530
106607455	XM_014204416,XM_014204417	LOC106607455	integrin alpha-IIb-like, transcript variant X2	protein_coding	XP_014059891.1;XP_014059892.1	2.76678	-1.20293	0.00660661	0.072136	0.269874	0.653788	0.11107	0.283455	10	33
106578079	XM_014156660	LOC106578079	cbp/p300-interacting transactivator 1-like	protein_coding	XP_014012135.2	2.77152	-0.0275901	0.000167219	0.00516696	0.578876	1.24637	0.41119	1.04833	24	79
100195997	NM_001141026,XM_014203686	LOC100195997	matrix Gla protein	protein_coding	NP_001134498.1;XP_014059161.1	2.77635	0.136404	7.53536e-05	0.00277307	0.637282	1.34832	1.31116	3.3124	27	89
106600020	XM_014191356,XM_014191358	LOC106600020	endophilin-A2, transcript variant X1	protein_coding	XP_014046831.1;XP_014046833.1	2.77785	-0.854357	0.00349787	0.0482286	0.341886	0.804895	0.137803	0.358947	13	43
123727952	XR_006759914	LOC123727952	18S ribosomal RNA	rRNA	.	2.77848	2.15215	8.47093e-09	1.19452e-06	1.73311	2.89967	2.62641	6.63701	113	372
123729261	XM_045703555	LOC123729261	G-protein coupled receptor 4-like	protein_coding	XP_045559511.1	2.78118	-1.84398	0.0397031	0.21877	0.167899	0.430232	0.081471	0.204831	6	20
106577026	XR_006760312	LOC106577026	uncharacterized LOC106577026	lncRNA	.	2.7848	-0.574311	0.00119594	0.0225541	0.410475	0.941665	0.482428	1.24222	16	53
106565623	XM_014132935	LOC106565623	ethanolamine kinase 1-like	protein_coding	XP_013988410.1	2.78957	2.85312	6.43838e-10	1.1584e-07	2.25849	3.53138	1.59874	4.04737	184	608
106580782	XM_045703595	LOC106580782	leucine-rich repeat-containing protein 75A-like	protein_coding	XP_045559551.1	2.79236	-1.3301	0.0100683	0.0951702	0.245048	0.605187	0.08122	0.226777	9	30
123741707	XM_045715409,XM_045715410	LOC123741707	transmembrane emp24 domain-containing protein 1-like, transcript variant X1	protein_coding	XP_045571365.1;XP_045571366.1	2.79776	0.194576	4.63485e-05	0.00187711	0.656236	1.38717	0.511701	1.30262	28	93
106594163	gene-LOC106594163	LOC106594163	.	pseudogene	.	2.79848	6.84882	1.72609e-12	5.17041e-10	5.9463	7.41586	57.101	144.942	2949	9772
106590625	XM_014181754	LOC106590625	carbohydrate sulfotransferase 2-like	protein_coding	XP_014037229.1	2.80369	-0.408385	0.000467602	0.0114675	0.454454	1.03023	0.292499	0.759671	18	60
106575503	XM_045699038	gucy1b2	guanylate cyclase 1, soluble, beta 2	protein_coding	XP_045554994.1	2.81152	1.1935	4.12858e-07	3.75604e-05	1.11936	2.1046	0.601082	1.55164	57	190
106611671	XM_014212164,XM_014212191,XM_014212201,XM_014212208,XM_014212216,XM_014212234,XM_045723527,XM_045723528,XM_045723530	LOC106611671	calcium-activated potassium channel subunit alpha-1-like, transcript variant X7	protein_coding	XP_014067639.1;XP_014067666.1;XP_014067676.1;XP_014067683.1;XP_014067691.1;XP_014067709.1;XP_045579483.1;XP_045579484.1;XP_045579486.1	2.81152	1.1935	4.12858e-07	3.75604e-05	1.11936	2.1046	0.288139	0.749797	57	190
106567764	XM_014137470,XM_045692330	LOC106567764	dystrophin-related protein 2, transcript variant X2	protein_coding	XP_013992945.1;XP_045548286.1	2.8173	3.5503	5.85465e-11	1.26131e-08	2.82972	4.18715	3.64374	10.028	297	991
123723923	XM_045720222	LOC123723923	uncharacterized LOC123723923	protein_coding	XP_045576178.1	2.81947	-0.48	0.000645307	0.0144753	0.432632	0.992938	0.204111	0.541496	17	57
106610136	XM_014209309	LOC106610136	zinc finger protein 33A-like	protein_coding	XP_014064784.1	2.82179	-1.05904	0.00440277	0.0552339	0.294279	0.716142	0.333844	0.8972	11	37
123723982	XM_045697714	diras1b	DIRAS family, GTP-binding RAS-like 1b	protein_coding	XP_045553670.1	2.82179	-1.05904	0.00440277	0.0552339	0.294279	0.716142	0.081015	0.206438	11	37
100286696	NM_001146637	rab33b	RAB33B, member RAS oncogene family	protein_coding	NP_001140109.1	2.82402	0.700477	3.54275e-06	0.000235851	0.866163	1.73462	1.46968	3.82136	40	134
123743207	XM_045719224	LOC123743207	membrane-spanning 4-domains subfamily A member 4D-like	protein_coding	XP_045575180.1	2.82425	-1.4697	0.0156043	0.12498	0.219787	0.554892	0.245826	0.639534	8	27
106587061	XM_014174949,XM_014174950	LOC106587061	ankyrin repeat and BTB/POZ domain-containing protein 2, transcript variant X1	protein_coding	XP_014030424.2;XP_014030425.2	2.83122	-0.125002	0.000177466	0.00542953	0.538583	1.19255	0.20512	0.547018	22	74
106582942	XM_045705700,XM_045705702	LOC106582942	synaptoporin-like, transcript variant X1	protein_coding	XP_045561656.1;XP_045561658.1	2.83721	-0.555376	0.000899245	0.0183799	0.410475	0.954655	0.237875	0.640227	16	54
106590529	XM_014181632	LOC106590529	lipocalin-like	protein_coding	XP_014037107.1	2.83791	6.62727	9.55318e-13	2.96368e-10	5.7139	7.20085	112.547	289.692	2503	8411
106584915	XR_001323863	LOC106584915	protein adenylyltransferase FICD-like	transcribed_pseudogene	.	2.84225	-0.831318	0.00259342	0.0391702	0.341886	0.819171	0.187756	0.499448	13	44
123741657	XR_006769138	LOC123741657	uncharacterized LOC123741657	lncRNA	.	2.85028	-1.17352	0.00474403	0.0581486	0.269874	0.669631	0.12925	0.330462	10	34
100196042	NM_001141071,XM_014172461,XM_014172462,XM_045706572,XM_045706573,XM_045706574,XM_045706575,XM_045706576	hpgds	hematopoietic prostaglandin D synthase	protein_coding	NP_001134543.1;XP_014027936.1;XP_014027937.1;XP_045562528.1;XP_045562529.1;XP_045562530.1;XP_045562531.1;XP_045562532.1	2.85031	-0.391527	0.00035419	0.00924919	0.454454	1.04245	0.683835	1.92593	18	61
106562088	XM_014126652,XR_006757510	zgc:162592	G-protein coupled receptor, transcript variant X1	protein_coding	XP_013982127.2	2.86081	-0.24451	0.000192791	0.00573989	0.497131	1.12521	0.346759	0.924294	20	68
106562389	XM_014127253	LOC106562389	protein naked cuticle homolog 1-like	protein_coding	XP_013982728.1	2.86081	-0.24451	0.000192791	0.00573989	0.497131	1.12521	0.135532	0.359883	20	68
106563033	XM_014128240	LOC106563033	proteinase-activated receptor 3-like	protein_coding	XP_013983715.2	2.86509	-1.62442	0.0246357	0.165535	0.194076	0.502779	0.131502	0.359089	7	24
106574569	id-LOC106574569	LOC106574569	immunoglobulin kappa constant-like	C_region	.	2.86509	-1.62442	0.0246357	0.165535	0.194076	0.502779	0.412054	1.13369	7	24
106589899	XM_014180316,XM_014180317,XM_045710293,XM_045710294	LOC106589899	serine/threonine-protein kinase LMTK1, transcript variant X4	protein_coding	XP_014035791.2;XP_014035792.2;XP_045566249.1;XP_045566250.1	2.86509	-1.62442	0.0246357	0.165535	0.194076	0.502779	0.04336	0.121698	7	24
106610021	XM_014209123,XM_014209124,XM_014209125,XM_045722642,XR_006770760,XR_006770761	LOC106610021	tripartite motif-containing protein 2, transcript variant X3	protein_coding	XP_014064598.2;XP_014064599.2;XP_014064600.2;XP_045578598.1	2.86509	-1.62442	0.0246357	0.165535	0.194076	0.502779	0.062529	0.160056	7	24
106566833	XM_014135288	LOC106566833	properdin-like	protein_coding	XP_013990763.1	2.87484	9.41814	3.23963e-13	1.06918e-10	8.46796	9.98879	405.054	1056.18	17165	58430
106607477	XM_014204459,XM_014204461,XM_045720630	LOC106607477	pyruvate dehydrogenase (acetyl-transferring) kinase isozyme 2, mitochondrial, transcript variant X1	protein_coding	XP_014059934.1;XP_014059936.1;XP_045576586.1	2.88019	4.66204	2.66272e-12	7.79298e-10	3.80951	5.26706	9.40941	24.7397	633	2159
106567838	XM_014137621,XM_014137622,XM_014137623,XM_014137624	LOC106567838	rho GTPase-activating protein 35-like, transcript variant X4	protein_coding	XP_013993096.2;XP_013993097.2;XP_013993098.2;XP_013993099.2	2.88022	-0.719164	0.00133912	0.0244609	0.365114	0.8749	0.073342	0.192045	14	48
106593136	XM_045702153,XM_045702154,XM_045702155	LOC106593136	uncharacterized LOC106593136, transcript variant X1	protein_coding	XP_045558109.1;XP_045558110.1;XP_045558111.1	2.88022	-0.719164	0.00133912	0.0244609	0.365114	0.8749	0.119849	0.325652	14	48
100286645	NM_001146584	rgcc	regulator of cell cycle	protein_coding	NP_001140056.1	2.88502	-1.29796	0.00718023	0.0763765	0.245048	0.62157	0.259126	0.705247	9	31
106563612	XM_014129342	btc	betacellulin, epidermal growth factor family member	protein_coding	XP_013984817.1	2.88502	-1.29796	0.00718023	0.0763765	0.245048	0.62157	0.173201	0.468028	9	31
106586257	XM_014173332	cmklr2	chemerin chemokine-like receptor 2	protein_coding	XP_014028807.1	2.88532	-0.169112	0.0001104	0.00372276	0.518006	1.17045	0.277062	0.75468	21	72
123726923	XR_006759035	LOC123726923	5.8S ribosomal RNA	rRNA	.	2.89014	2.1027	3.48093e-09	5.26775e-07	1.66923	2.86913	29.4746	77.3526	106	363
123725544	XR_006758058	LOC123725544	uncharacterized LOC123725544	lncRNA	.	2.9028	-0.229481	0.000147133	0.00470701	0.497131	1.13665	0.392372	1.05021	20	69
106571052	XM_014143707	tdh	L-threonine dehydrogenase	protein_coding	XP_013999182.1	2.91049	0.80044	1.69911e-06	0.000124909	0.898362	1.81517	0.853211	2.28246	42	145
106586120	XM_014172996,XM_014172997,XM_014172998,XM_014172999,XM_014173000	LOC106586120	histone deacetylase 4, transcript variant X2	protein_coding	XP_014028471.1;XP_014028472.1;XP_014028473.1;XP_014028474.1;XP_014028475.1	2.91317	-0.61518	0.000945626	0.0189878	0.387973	0.928557	0.057724	0.162095	15	52
106565189	XM_014132036,XM_014132037,XM_014132038,XM_014132039	LOC106565189	Rieske domain-containing protein, transcript variant X3	protein_coding	XP_013987511.1;XP_013987512.1;XP_013987513.1;XP_013987514.1	2.91816	-0.444772	0.000366334	0.00950232	0.432632	1.01791	0.498976	1.34732	17	59
123724184	XR_006756862	LOC123724184	5.8S ribosomal RNA	rRNA	.	2.91835	2.12642	2.36536e-09	3.74391e-07	1.67853	2.89294	29.559	78.6716	107	370
106562659	XR_006757565	LOC106562659	major histocompatibility complex class I-related gene protein-like	transcribed_pseudogene	.	2.9193	-1.79796	0.0276789	0.177035	0.167899	0.448714	0.121811	0.365316	6	21
106586908	XM_045707548	LOC106586908	ankyrin repeat domain-containing protein 50-like	protein_coding	XP_045563504.1	2.9193	-1.79796	0.0276789	0.177035	0.167899	0.448714	0.033294	0.095345	6	21
106601232	XM_014193274,XM_045715146	LOC106601232	galectin-2-like, transcript variant X2	protein_coding	XP_014048749.1;XP_045571102.1	2.9193	-1.79796	0.0276789	0.177035	0.167899	0.448714	0.220938	0.663809	6	21
106603423	gene-LOC106603423	LOC106603423	.	pseudogene	.	2.9193	-1.79796	0.0276789	0.177035	0.167899	0.448714	0.097805	0.274071	6	21
101448065	NM_001279165	igfbp-1b2	insulin-like growth factor binding protein 1 paralog B2	protein_coding	NP_001266094.1	2.92089	2.72855	1.80772e-10	3.66542e-08	2.12199	3.43271	9.34072	24.8625	163	564
106577555	XM_014155690	LOC106577555	G protein pathway suppressor 2	protein_coding	XP_014011165.1	2.92833	-1.43426	0.0110484	0.100515	0.219787	0.571852	0.2224	0.623473	8	28
106580434	XM_014161491	cldn5a	claudin 5a	protein_coding	XP_014016966.1	2.92833	-1.43426	0.0110484	0.100515	0.219787	0.571852	0.187891	0.498483	8	28
106580436	XM_014161494,XM_014161495	sept5a	septin 5a, transcript variant X2	protein_coding	XP_014016969.1;XP_014016970.1	2.92833	-1.43426	0.0110484	0.100515	0.219787	0.571852	0.110742	0.338289	8	28
106580749	XM_014162115,XM_014162117	LOC106580749	G-protein coupled receptor 4, transcript variant X2	protein_coding	XP_014017590.1;XP_014017592.1	2.92833	-1.43426	0.0110484	0.100515	0.219787	0.571852	0.125554	0.35866	8	28
106583655	XR_001323580	LOC106583655	uncharacterized LOC106583655	lncRNA	.	2.92833	-1.43426	0.0110484	0.100515	0.219787	0.571852	0.354201	0.985414	8	28
106602768	XM_014195612	LOC106602768	early growth response protein 4-like	protein_coding	XP_014051087.1	2.92833	-1.43426	0.0110484	0.100515	0.219787	0.571852	0.078602	0.204592	8	28
106605067	XM_045718333,XM_045718334	LOC106605067	nuclear factor of activated T-cells, cytoplasmic 1-like, transcript variant X2	protein_coding	XP_045574289.1;XP_045574290.1	2.92833	-1.43426	0.0110484	0.100515	0.219787	0.571852	0.067489	0.18859	8	28
106611390	XR_001330099	LOC106611390	uncharacterized LOC106611390	lncRNA	.	2.92833	-1.43426	0.0110484	0.100515	0.219787	0.571852	0.202932	0.556612	8	28
106576750	XM_014154121,XM_045700753,XM_045700754	LOC106576750	E3 ubiquitin-protein ligase TRIM35-like, transcript variant X3	protein_coding	XP_014009596.1;XP_045556709.1;XP_045556710.1	2.93378	-1.14472	0.00339476	0.0473117	0.269874	0.685302	0.121715	0.314267	10	35
106604404	XM_014198994,XM_014199004,XM_014199010,XM_045718940	LOC106604404	prominin-1-A, transcript variant X1	protein_coding	XP_014054469.1;XP_014054479.1;XP_014054485.1;XP_045574896.1	2.93378	-1.14472	0.00339476	0.0473117	0.269874	0.685302	0.112859	0.325761	10	35
106597314	XM_014188521	LOC106597314	lectin-like	protein_coding	XP_014043996.2	2.93992	11.776	1.00278e-13	3.53514e-11	10.7986	12.3538	3389.9	9039.2	86540	301251
106563640	XM_014129398	si:dkey-251i10.2	Reeler domain-containing protein	protein_coding	XP_013984873.1	2.94005	-0.698211	0.000993175	0.0197255	0.365114	0.888503	0.544184	1.52544	14	49
100195808	NM_001140837,XM_014134357	nattl	Natterin-like protein	protein_coding	NP_001134309.1;XP_013989832.2	2.94202	-0.518254	0.000505667	0.0121595	0.410475	0.98029	0.296504	0.989123	16	56
106576723	XM_014154067	LOC106576723	adipocyte plasma membrane associated protein	protein_coding	XP_014009542.1	2.94298	5.63617	2.81507e-13	9.59693e-11	4.71141	6.23196	22.6022	60.3636	1225	4269
106579461	XM_014159393	LOC106579461	golgin IMH1-like	protein_coding	XP_014014868.2	2.94356	-0.358405	0.000267908	0.0074142	0.454454	1.06658	0.425383	1.16552	18	63
106610494	XM_014209874	LOC106610494	interferon-induced very large GTPase 1-like	protein_coding	XP_014065349.2	2.94579	-0.0839277	0.000106442	0.00364074	0.538583	1.22508	0.191765	0.52559	22	77
106575578	XM_014152168	wu:fa56d06	uncharacterized wu:fa56d06	protein_coding	XP_014007643.1	2.9518	2.68616	1.3452e-10	2.78215e-08	2.0805	3.39746	3.2889	8.85599	157	549
123726920	XR_006759033	LOC123726920	5.8S ribosomal RNA	rRNA	.	2.95372	2.0711	1.61952e-09	2.65833e-07	1.63141	2.8484	28.2982	76.0705	102	357
106562131	XM_045689105	LOC106562131	UDP-glucuronosyltransferase 2B13-like	protein_coding	XP_045545061.1	2.96467	2.29485	6.04833e-10	1.11028e-07	1.7857	3.04644	2.38459	6.4203	119	418
106601378	XM_014193552,XM_014193553,XM_045715177,XM_045715178,XM_045715179,XM_045715180,XM_045715181,XM_045715182,XR_006769210,XR_006769211	LOC106601378	phosphoinositide 3-kinase regulatory subunit 6, transcript variant X2	protein_coding	XP_014049027.2;XP_014049028.2;XP_045571133.1;XP_045571134.1;XP_045571135.1;XP_045571136.1;XP_045571137.1;XP_045571138.1	2.96531	-0.140742	6.46612e-05	0.00246133	0.518006	1.19255	0.274265	0.780111	21	74
106565747	XM_014133208,XM_014133209	LOC106565747	leucine-rich repeat neuronal protein 1-like, transcript variant X2	protein_coding	XP_013988683.1;XP_013988684.1	2.96751	-0.427484	0.000275399	0.00758091	0.432632	1.03023	0.15299	0.415989	17	60
106613588	XM_014216005	LOC106613588	sphingosine 1-phosphate receptor 1	protein_coding	XP_014071480.1	2.97104	-0.786347	0.00141482	0.0253125	0.341886	0.847305	0.18975	0.51581	13	46
106592606	XM_045702322,XM_045702323,XM_045702324,XM_045702325,XM_045702326,XM_045702327,XM_045702329	pde10a	phosphodiesterase 10A, transcript variant X6	protein_coding	XP_045558278.1;XP_045558279.1;XP_045558280.1;XP_045558281.1;XP_045558282.1;XP_045558283.1;XP_045558285.1	2.9722	0.682506	1.52402e-06	0.000113927	0.833229	1.73462	0.385968	1.08268	38	134
100142630	NM_001123731,XM_014155845,XM_014155856,XM_014155887,XM_045695637,XM_045695641,XM_045695646	fxyd6l	FXYD domain containing ion transport regulator 6 like	protein_coding	NP_001117203.1;XP_014011320.1;XP_014011331.1;XP_014011362.1;XP_045551593.1;XP_045551597.1;XP_045551602.1	2.9838	-1.58494	0.0173117	0.133266	0.194076	0.52036	0.246554	0.753038	7	25
100500786	XM_014158368,XM_014158369	LOC100500786	arginase-1, transcript variant X2	protein_coding	XP_014013843.1;XP_014013844.1	2.9838	-1.58494	0.0173117	0.133266	0.194076	0.52036	0.179449	0.482896	7	25
106563623	XM_014129369,XM_014129371,XM_014129372,XM_014129373	LOC106563623	bromodomain-containing protein 8, transcript variant X1	protein_coding	XP_013984844.1;XP_013984846.1;XP_013984847.1;XP_013984848.1	2.9838	-1.58494	0.0173117	0.133266	0.194076	0.52036	0.080924	0.234209	7	25
123744207	XM_045722947,XM_045722948	LOC123744207	uncharacterized LOC123744207, transcript variant X1	protein_coding	XP_045578903.1;XP_045578904.1	2.9838	-1.58494	0.0173117	0.133266	0.194076	0.52036	0.142413	0.39865	7	25
106580636	XM_014161903,XM_014161904	trmt9b	tRNA methyltransferase 9B, transcript variant X2	protein_coding	XP_014017378.2;XP_014017379.2	2.99018	-0.342132	0.000202378	0.00595106	0.454454	1.0785	0.283054	0.808494	18	64
106594655	XM_045710649	eri2	ERI1 exoribonuclease family member 2	protein_coding	XP_045566605.1	2.99471	-1.99553	0.0452806	0.235424	0.141238	0.392543	0.054393	0.180124	5	18
106603179	XM_014196498	rbm11	RNA binding motif protein 11	protein_coding	XP_014051973.1	2.99471	-1.99553	0.0452806	0.235424	0.141238	0.392543	0.170466	0.457413	5	18
106603336	XM_014196885,XM_014196886,XM_014196888	ccdc61	coiled-coil domain containing 61, transcript variant X1	protein_coding	XP_014052360.1;XP_014052361.1;XP_014052363.1	2.99471	-1.99553	0.0452806	0.235424	0.141238	0.392543	0.06193	0.165965	5	18
106604755	XM_014199752	tmem35	transmembrane protein 35	protein_coding	XP_014055227.1	2.99471	-1.99553	0.0452806	0.235424	0.141238	0.392543	0.11565	0.335346	5	18
106606263	XM_045719763,XM_045719764	LOC106606263	immunoglobulin lambda-1 light chain-like, transcript variant X1	protein_coding	XP_045575719.1;XP_045575720.1	2.99471	-1.99553	0.0452806	0.235424	0.141238	0.392543	0.160362	0.542465	5	18
106608634	XM_014206701,XM_045721604	LOC106608634	protein AF-9, transcript variant X2	protein_coding	XP_014062176.1;XP_045577560.1	2.99471	-1.99553	0.0452806	0.235424	0.141238	0.392543	0.060131	0.167721	5	18
106609966	XM_014209044,XM_014209051	LOC106609966	cytohesin-3, transcript variant X2	protein_coding	XP_014064519.1;XP_014064526.1	2.99471	-1.99553	0.0452806	0.235424	0.141238	0.392543	0.110162	0.302566	5	18
106573614	XR_001321383,XR_001321384	LOC106573614	uncharacterized LOC106573614, transcript variant X1	lncRNA	.	3.00457	0.364647	5.7521e-06	0.000350584	0.693415	1.51544	0.224754	0.624589	30	107
106611382	XM_014211544	LOC106611382	complement component C1q receptor-like	protein_coding	XP_014067019.2	3.00457	0.364647	5.7521e-06	0.000350584	0.693415	1.51544	0.649699	1.79938	30	107
106609013	XM_014207334,XM_014207335,XM_045721782,XM_045721783,XM_045721784,XM_045721785	LOC106609013	natural killer cell receptor 2B4-like, transcript variant X2	protein_coding	XP_014062809.2;XP_014062810.2;XP_045577738.1;XP_045577739.1;XP_045577740.1;XP_045577741.1	3.00715	-0.880256	0.0011366	0.0217664	0.318279	0.804895	0.125807	0.353693	12	43
100196111	NM_001141140	apoa1	apolipoprotein A-I	protein_coding	NP_001134612.1	3.03133	8.43402	2.49365e-14	9.67004e-12	7.43092	9.02527	306.229	842.03	8340	29935
106564650	XM_014130830,XM_014130839,XM_045690035,XM_045690037,XM_045690039,XM_045690041	LOC106564650	E3 ubiquitin-protein ligase RNF34, transcript variant X4	protein_coding	XP_013986305.2;XP_013986314.2;XP_045545991.1;XP_045545993.1;XP_045545995.1;XP_045545997.1	3.03241	-1.3997	0.00778622	0.0805515	0.219787	0.588616	0.105876	0.278959	8	29
123729868	XM_045706394,XM_045706395	LOC123729868	uncharacterized LOC123729868, transcript variant X1	protein_coding	XP_045562350.1;XP_045562351.1	3.03807	0.280707	7.02145e-06	0.000410993	0.656236	1.46186	0.239313	0.674202	28	101
106592454	XM_045701615,XM_045701616,XM_045701617	LOC106592454	pyruvate carboxylase, mitochondrial-like, transcript variant X1	protein_coding	XP_045557571.1;XP_045557572.1;XP_045557573.1	3.03929	3.16793	8.90952e-12	2.30333e-09	2.43898	3.85263	1.87672	5.18224	215	774
106604583	XM_014199364,XM_014199366	LOC106604583	leukocyte cell-derived chemotaxin-2, transcript variant X2	protein_coding	XP_014054839.2;XP_014054841.2	3.04049	8.81509	2.05507e-14	8.0702e-12	7.80684	9.40682	649.563	1792.56	10837	39015
100270810	NM_001145422	LOC100270810	neutrophil cytosolic factor 1	protein_coding	NP_001138894.1	3.04291	0.813816	6.28398e-07	5.32645e-05	0.882353	1.83638	0.837775	2.33242	41	148
106573451	XM_014148512	LOC106573451	semaphorin-3ab	protein_coding	XP_014003987.1	3.05742	-1.7534	0.0276789	0.177035	0.167899	0.466962	0.055104	0.14854	6	22
106578682	XM_014157774	LOC106578682	transcriptional regulator Myc-like	protein_coding	XP_014013249.1	3.05742	-1.7534	0.0276789	0.177035	0.167899	0.466962	0.092666	0.27808	6	22
106588720	XM_014177999,XM_014178013,XM_014178024,XM_014178036,XM_014178047	cenpk	centromere protein K, transcript variant X1	protein_coding	XP_014033474.1;XP_014033488.1;XP_014033499.1;XP_014033511.1;XP_014033522.1	3.05742	-1.7534	0.0276789	0.177035	0.167899	0.466962	0.159513	0.491006	6	22
106605624	XM_045718653,XM_045718654,XM_045718655,XM_045718656	nphs1	NPHS1 adhesion molecule, nephrin, transcript variant X1	protein_coding	XP_045574609.1;XP_045574610.1;XP_045574611.1;XP_045574612.1	3.05742	-1.7534	0.0276789	0.177035	0.167899	0.466962	0.052341	0.165161	6	22
106609014	XM_014207337	LOC106609014	vang-like protein 2	protein_coding	XP_014062812.1	3.05742	-1.7534	0.0276789	0.177035	0.167899	0.466962	0.060644	0.174548	6	22
106604146	XM_045717841	LOC106604146	transforming growth factor-beta-induced protein ig-h3-like	protein_coding	XP_045573797.1	3.07546	8.02714	1.26201e-14	5.19095e-12	7.01109	8.62434	65.0004	181.32	6222	22658
[truncated: 302 more rows]
